# Supplementary material for: Genome-Wide Association Analysis Identifies Resistance Loci for Bacterial Leaf Streak Resistance in Rice (Oryza sativa L.)
Source: Plants (Basel). 2020 Nov 29;9(12):1673. doi: 10.3390/plants9121673 (PMC7761455; doi:10.3390/plants9121673)
Supplement: Supplementary file 1 [file plants-09-01673-s001.zip]

Archive with 46 entries (45 files):
- Supplementary/
- __MACOSX/._Supplementary
- Supplementary/Fig.S11-Box plots LOC_Os02g33230.docx
- __MACOSX/Supplementary/._Fig.S11-Box plots LOC_Os02g33230.docx
- Supplementary/.DS_Store
- __MACOSX/Supplementary/._.DS_Store
- Supplementary/Table S2-list of Xoc isolates.xlsx
- __MACOSX/Supplementary/._Table S2-list of Xoc isolates.xlsx
- Supplementary/Table S9 - SNPs with moderate and high impact.xlsx
- __MACOSX/Supplementary/._Table S9 - SNPs with moderate and high impact.xlsx
- Supplementary/Fig.S3-SNP density.docx
- __MACOSX/Supplementary/._Fig.S3-SNP density.docx
- Supplementary/Fig.S5-Box plots qBLS5.1.docx
- __MACOSX/Supplementary/._Fig.S5-Box plots qBLS5.1.docx
- Supplementary/Fig.S2-Rice accessions resistant to certain Xoc isolates.docx
- __MACOSX/Supplementary/._Fig.S2-Rice accessions resistant to certain Xoc isolates.docx
- Supplementary/Fig.S10-Box plots LOC_Os02g33180.docx
- __MACOSX/Supplementary/._Fig.S10-Box plots LOC_Os02g33180.docx
- Supplementary/Table S1-list of rice accessions.xlsx
- __MACOSX/Supplementary/._Table S1-list of rice accessions.xlsx
- Supplementary/Table S7-assocation test for haplotypes on qBLS5.1.xlsx
- __MACOSX/Supplementary/._Table S7-assocation test for haplotypes on qBLS5.1.xlsx
- Supplementary/Fig.S4-STRUCTURE .docx
- __MACOSX/Supplementary/._Fig.S4-STRUCTURE .docx
- Supplementary/Table S4-Number of SNPs.xlsx
- __MACOSX/Supplementary/._Table S4-Number of SNPs.xlsx
- Supplementary/Fig.S9-Box plots Block III qBLS2.3.docx
- __MACOSX/Supplementary/._Fig.S9-Box plots Block III qBLS2.3.docx
- Supplementary/Fig.S1-resistance lines.docx
- __MACOSX/Supplementary/._Fig.S1-resistance lines.docx
- Supplementary/Table S5-candidate genes.xlsx
- __MACOSX/Supplementary/._Table S5-candidate genes.xlsx
- Supplementary/Fig.S6-box plots xa5.docx
- __MACOSX/Supplementary/._Fig.S6-box plots xa5.docx
- Supplementary/Fig.S8-Box plots Block II qBLS2.3.docx
- __MACOSX/Supplementary/._Fig.S8-Box plots Block II qBLS2.3.docx
- Supplementary/Table S10 - Combinantion haplotype analysis.xlsx
- __MACOSX/Supplementary/._Table S10 - Combinantion haplotype analysis.xlsx
- Supplementary/Table S8-assocation test for haplotypes on qBLS2.3.xlsx
- __MACOSX/Supplementary/._Table S8-assocation test for haplotypes on qBLS2.3.xlsx
- Supplementary/Fig.S7-Box plots Block I qBLS2.3.docx
- __MACOSX/Supplementary/._Fig.S7-Box plots Block I qBLS2.3.docx
- Supplementary/Table S6-ecotypes and haplotypes.docx
- __MACOSX/Supplementary/._Table S6-ecotypes and haplotypes.docx
- Supplementary/Table S3-BLS scores.xlsx
- __MACOSX/Supplementary/._Table S3-BLS scores.xlsx
