# Supplementary material for: Genome-Wide Association Analysis Identifies Resistance Loci for Bacterial Leaf Streak Resistance in Rice (Oryza sativa L.)
Source: Plants (Basel). 2020 Nov 29;9(12):1673. doi: 10.3390/plants9121673 (PMC7761455; doi:10.3390/plants9121673)
Supplement: Supplementary file 1 [file plants-09-01673-s001.zip › Supplementary/Table S2-list of Xoc isolates.xlsx]

## Sheet: Sheet1
Table S2 Details on five Xoc isolates used in the study
No	Xoc isolates	Collected location in Thailand (Province)	Diversity group
1	1NY2-2	Nakhon Nayok	1
2	3BR7-7	Buri Ram	2
3	2NY2-2	Nakhon Nayok	3
4	SP8-1	Suphan Buri	3
5	SP7-5	Suphan Buri	4
