# Supplementary material for: Genome-Wide Association Analysis Identifies Resistance Loci for Bacterial Leaf Streak Resistance in Rice (Oryza sativa L.)
Source: Plants (Basel). 2020 Nov 29;9(12):1673. doi: 10.3390/plants9121673 (PMC7761455; doi:10.3390/plants9121673)
Supplement: Supplementary file 1 [file plants-09-01673-s001.zip › Supplementary/Table S9 - SNPs with moderate and high impact.xlsx]

## Sheet: Sheet1
Table S9. Candidate genes and annotation of SNPs with moderate and high impacts
No.	QTL	RAP-DB ID	MSU ID	Putative Function	Marker name	Location	Ref. allele	Consequence	IMPACT	cDNA_position	CDS_position	Protein_position	Amino_acids	Codons
1	qBLS1.1	Os01g0306800	LOC_Os01g20110.1	expressed protein	R01011412375	1:11412375-11412375	A	missense_variant	MODERATE	222	107	36	R/Q	cGg/cAg
2					R01011412390	1:11412390-11412390	C	missense_variant	MODERATE	237	122	41	V/A	gTg/gCg
3					R01011412878	1:11412878-11412878	A	missense_variant	MODERATE	305	190	64	D/N	Gat/Aat
4					R01011416642	1:11416642-11416642	T	missense_variant	MODERATE	572	457	153	R/C	Cgt/Tgt
5					R01011417620	1:11417620-11417620	T	missense_variant	MODERATE	822	707	236	G/V	gGg/gTg
6		Os01g0306900	LOC_Os01g20120.1	expressed protein	R01011427028	1:11427028-11427028	C	missense_variant	MODERATE	1010	874	292	N/D	Aat/Gat
7					R01011427273	1:11427273-11427273	T	missense_variant	MODERATE	917	781	261	Q/K	Caa/Aaa
8		Os01g0307500	LOC_Os01g20160.1	OsHKT1;5 - Na+ transporter, expressed	R01011460344	1:11460344-11460344	T	missense_variant	MODERATE	1452	1285	429	Q/K	Caa/Aaa
9					R01011462093	1:11462093-11462093	G	missense_variant	MODERATE	1350	1183	395	V/L	Gtc/Ctc
10					R01011462282	1:11462282-11462282	G	missense_variant	MODERATE	1161	994	332	D/H	Gac/Cac
11					R01011462725	1:11462725-11462725	T	missense_variant	MODERATE	718	551	184	R/H	cGc/cAc
12					R01011462792	1:11462792-11462792	T	missense_variant	MODERATE	651	484	162	V/I	Gtc/Atc
13					R01011462858	1:11462858-11462858	G	missense_variant	MODERATE	585	418	140	A/P	Gca/Cca
14					R01011462894	1:11462894-11462894	T	missense_variant	MODERATE	549	382	128	D/N	Gat/Aat
15					R01011463271	1:11463271-11463271	T	missense_variant	MODERATE	172	5	2	S/N	aGt/aAt
16		Os01g0307686	LOC_Os01g20206.1	methyltransferase, putative, expressed	R01011505239	1:11505239-11505239	T	stop_gained	HIGH	773	758	253	S/*	tCa/tAa
17					R01011505320	1:11505320-11505320	G	missense_variant	MODERATE	692	677	226	L/P	cTg/cCg
18					R01011505464	1:11505464-11505464	G	missense_variant	MODERATE	548	533	178	R/P	cGg/cCg
19					R01011505515	1:11505515-11505515	T	missense_variant	MODERATE	497	482	161	S/Y	tCc/tAc
20					R01011505560	1:11505560-11505560	T	missense_variant	MODERATE	452	437	146	R/H	cGc/cAc
21					R01011505710	1:11505710-11505710	A	missense_variant	MODERATE	302	287	96	T/M	aCg/aTg
22					R01011505713	1:11505713-11505713	G	missense_variant	MODERATE	299	284	95	R/T	aGg/aCg
23					R01011505791	1:11505791-11505791	G	missense_variant	MODERATE	221	206	69	M/T	aTg/aCg
24					R01011505807	1:11505807-11505807	C	missense_variant	MODERATE	205	190	64	I/V	Att/Gtt
25		Os01g0307750	LOC_Os01g20208.1	expressed protein	R01011515332	1:11515332-11515332	G	missense_variant	MODERATE	12	10	4	T/A	Acc/Gcc
26					R01011515794	1:11515794-11515794	A	missense_variant	MODERATE	82	80	27	A/E	gCg/gAg
27		Os01g0308300	LOC_Os01g20720.1	CC-NBS-LRR, putative, expressed	R01011527033	1:11527033-11527033	T	missense_variant	MODERATE	383	383	128	Q/L	cAa/cTa
28					R01011527080	1:11527080-11527080	A	missense_variant	MODERATE	430	430	144	E/K	Gaa/Aaa
29					R01011527383	1:11527383-11527383	A	missense_variant	MODERATE	733	733	245	V/I	Gta/Ata
30					R01011527392	1:11527392-11527392	A	missense_variant	MODERATE	742	742	248	V/I	Gtt/Att
31					R01011527750	1:11527750-11527750	G	missense_variant	MODERATE	1100	1100	367	E/G	gAa/gGa
32					R01011527837	1:11527837-11527837	C	missense_variant	MODERATE	1187	1187	396	Y/S	tAt/tCt
33					R01011527900	1:11527900-11527900	A	missense_variant	MODERATE	1250	1250	417	G/E	gGg/gAg
34					R01011527921	1:11527921-11527921	C	missense_variant	MODERATE	1271	1271	424	V/A	gTa/gCa
35					R01011528064	1:11528064-11528064	A	missense_variant	MODERATE	1414	1414	472	S/T	Tca/Aca
36					R01011528346	1:11528346-11528346	T	missense_variant	MODERATE	1696	1696	566	R/W	Cgg/Tgg
37					R01011528434	1:11528434-11528434	T	missense_variant	MODERATE	1784	1784	595	S/F	tCc/tTc
38					R01011528903	1:11528903-11528903	G	missense_variant	MODERATE	2253	2253	751	S/R	agC/agG
39					R01011528904	1:11528904-11528904	G	missense_variant	MODERATE	2254	2254	752	I/V	Att/Gtt
40					R01011528998	1:11528998-11528998	A	missense_variant	MODERATE	2348	2348	783	R/Q	cGg/cAg
41					R01011529036	1:11529036-11529036	T	missense_variant	MODERATE	2386	2386	796	P/S	Cca/Tca
42					R01011529175	1:11529175-11529175	A	missense_variant	MODERATE	2525	2525	842	R/Q	cGa/cAa
43					R01011529325	1:11529325-11529325	T	missense_variant	MODERATE	2675	2675	892	R/L	cGa/cTa
44					R01011529363	1:11529363-11529363	A	missense_variant	MODERATE	2713	2713	905	V/I	Gta/Ata
45					R01011529679	1:11529679-11529679	C	missense_variant	MODERATE	3029	3029	1010	M/T	aTg/aCg
46					R01011529733	1:11529733-11529733	A	missense_variant	MODERATE	3083	3083	1028	R/Q	cGa/cAa
47		Os01g0309100	LOC_Os01g20780.1	anther-specific protein SF18 precursor, putative, expressed	R01011585936	1:11585936-11585936	A	missense_variant	MODERATE	330	271	91	A/T	Gcc/Acc
48					R01011586029	1:11586029-11586029	A	missense_variant	MODERATE	423	364	122	G/S	Ggc/Agc
49		Os01g0309900	LOC_Os01g20840.1	lipase class 3 family protein, putative, expressed	R01011621900	1:11621900-11621900	C	missense_variant	MODERATE	1660	1495	499	E/Q	Gag/Cag
50		Os01g0310032	LOC_Os01g20850.1	expressed protein	R01011624508	1:11624508-11624508	A	missense_variant	MODERATE	328	173	58	S/L	tCa/tTa
51					R01011624587	1:11624587-11624587	C	missense_variant	MODERATE	249	94	32	S/A	Tcc/Gcc
52		Os01g0310500	LOC_Os01g20880.1	OsWAK3 - OsWAK receptor-like cytoplasmic kinase OsWAK-RLCK, expressed	R01011656047	1:11656047-11656047	T	missense_variant	MODERATE	616	112	38	R/W	Cgg/Tgg
53					R01011656147	1:11656147-11656147	A	missense_variant	MODERATE	716	212	71	R/Q	cGa/cAa
54					R01011656695	1:11656695-11656695	A	missense_variant	MODERATE	1264	760	254	E/K	Gag/Aag
55					R01011656697	1:11656697-11656697	T	missense_variant	MODERATE	1266	762	254	E/D	gaG/gaT
56					R01011657260	1:11657260-11657260	G	missense_variant	MODERATE	1829	1325	442	Q/R	cAg/cGg
57					R01011662984	1:11662984-11662984	T	missense_variant	MODERATE	262	74	25	G/V	gGa/gTa
58		Os01g0310800	LOC_Os01g20900.1	OsWAK4 - OsWAK receptor-like cytoplasmic kinase OsWAK-RLCK, expressed	R01011678041	1:11678041-11678041	G	missense_variant	MODERATE	559	557	186	H/R	cAc/cGc
59					R01011678230	1:11678230-11678230	C	missense_variant	MODERATE	748	746	249	M/T	aTg/aCg
60					R01011678233	1:11678233-11678233	A	missense_variant	MODERATE	751	749	250	G/D	gGc/gAc
61					R01011678604	1:11678604-11678604	A	missense_variant	MODERATE	1122	1120	374	A/T	Gcc/Acc
62					R01011678652	1:11678652-11678652	C	missense_variant	MODERATE	1170	1168	390	S/P	Tca/Cca
63					R01011678694	1:11678694-11678694	A	missense_variant	MODERATE	1212	1210	404	L/M	Ctg/Atg
64					R01011678805	1:11678805-11678805	T	missense_variant	MODERATE	1323	1321	441	D/Y	Gac/Tac
65					R01011678934	1:11678934-11678934	G	missense_variant	MODERATE	1452	1450	484	F/V	Ttt/Gtt
66					R01011680213	1:11680213-11680213	G	missense_variant	MODERATE	1563	1561	521	N/D	Aat/Gat
67					R01011680626	1:11680626-11680626	A	missense_variant	MODERATE	1876	1874	625	R/H	cGt/cAt
68					R01011681089	1:11681089-11681089	T	missense_variant	MODERATE	2191	2189	730	R/L	cGc/cTc
69		Os01g0311100	LOC_Os01g20910.1	zinc finger, C3HC4 type domain containing protein, expressed	R01011687121	1:11687121-11687121	G	missense_variant	MODERATE	680	680	227	K/R	aAg/aGg
70					R01011688686	1:11688686-11688686	A	missense_variant	MODERATE	361	361	121	R/C	Cgc/Tgc
71					R01011688719	1:11688719-11688719	T	missense_variant	MODERATE	328	328	110	G/S	Ggc/Agc
72					R01011688755	1:11688755-11688755	T	missense_variant	MODERATE	292	292	98	A/T	Gcg/Acg
73					R01011688785	1:11688785-11688785	T	missense_variant	MODERATE	262	262	88	A/T	Gcg/Acg
74					R01011688794	1:11688794-11688794	C	missense_variant	MODERATE	253	253	85	M/V	Atg/Gtg
75					R01011688796	1:11688796-11688796	A	missense_variant	MODERATE	251	251	84	S/L	tCg/tTg
76					R01011688817	1:11688817-11688817	A	missense_variant	MODERATE	230	230	77	A/V	gCc/gTc
77					R01011688896	1:11688896-11688896	T	missense_variant	MODERATE	151	151	51	A/T	Gcc/Acc
78		Os01g0311400	LOC_Os01g20930.1	RING-H2 finger protein, putative, expressed	R01011690455	1:11690455-11690455	G	missense_variant	MODERATE	77	77	26	A/G	gCc/gGc
79		Os01g0311500	LOC_Os01g20940.1	PHS1, putative, expressed	R01011697397	1:11697397-11697397	T	missense_variant	MODERATE	1423	1085	362	T/M	aCg/aTg
80					R01011698483	1:11698483-11698483	T	missense_variant	MODERATE	2259	1921	641	A/S	Gcg/Tcg
81					R01011699041	1:11699041-11699041	T	missense_variant	MODERATE	2649	2311	771	I/F	Atc/Ttc
82					R01011699304	1:11699304-11699304	T	missense_variant	MODERATE	2809	2471	824	P/L	cCg/cTg
83	qBLS2.1	Os02g0176100	LOC_Os02g07960.2	STRUBBELIG-RECEPTOR FAMILY 3 precursor, putative, expressed	R02004171203	2:4171203-4171203	A	missense_variant	MODERATE	1538	1310	437	P/L	cCg/cTg
84					R02004173322	2:4173322-4173322	T	missense_variant	MODERATE	681	453	151	M/I	atG/atA
85					R02004173323	2:4173323-4173323	T	missense_variant	MODERATE	680	452	151	M/K	aTg/aAg
86					R02004174894	2:4174894-4174894	T	missense_variant	MODERATE	319	91	31	A/T	Gcg/Acg
87		Os02g0177400	LOC_Os02g08080.1	expressed protein	R02004264964	2:4264964-4264964	C	missense_variant	MODERATE	1252	1223	408	Y/C	tAc/tGc
88					R02004264992	2:4264992-4264992	T	missense_variant	MODERATE	1224	1195	399	V/M	Gtg/Atg
89					R02004265585	2:4265585-4265585	T	missense_variant	MODERATE	1089	1060	354	V/I	Gtt/Att
90		Os02g0177600	LOC_Os02g08100.1	AMP-binding domain containing protein, expressed	R02004282355	2:4282355-4282355	A	missense_variant	MODERATE	1220	1129	377	A/T	Gcc/Acc
91		Os02g0177700	LOC_Os02g08110.1	membrane associated DUF588 domain containing protein, putative, expressed	R02004288453	2:4288453-4288453	T	missense_variant	MODERATE	293	219	73	H/Q	caC/caA
92					R02004288727	2:4288727-4288727	A	missense_variant	MODERATE	103	29	10	A/V	gCg/gTg
93		Os02g0177800	LOC_Os02g08120.1	calmodulin binding protein, putative, expressed	R02004294649	2:4294649-4294649	G	missense_variant	MODERATE	1318	1200	400	Q/H	caA/caC
94					R02004298799	2:4298799-4298799	T	missense_variant	MODERATE	168	50	17	R/H	cGc/cAc
95		Os02g0177900	LOC_Os02g08130.1	FGGY family of carbohydrate kinases, putative, expressed	R02004304554	2:4304554-4304554	G	missense_variant	MODERATE	175	173	58	H/R	cAt/cGt
96					R02004304822	2:4304822-4304822	C	missense_variant	MODERATE	359	357	119	K/N	aaG/aaC
97		Os02g0178000	LOC_Os02g08140.1	CAMK_KIN1/SNF1/Nim1_like.14 - CAMK includes calcium/calmodulin depedent protein kinases, expressed	R02004307607	2:4307607-4307607	T	missense_variant	MODERATE	1144	1116	372	S/R	agC/agA
98					R02004307963	2:4307963-4307963	G	missense_variant	MODERATE	978	950	317	V/A	gTg/gCg
99					R02004308661	2:4308661-4308661	C	missense_variant,splice_region_variant	MODERATE	560	532	178	M/V	Atg/Gtg
100					R02004309301	2:4309301-4309301	A	missense_variant	MODERATE	299	271	91	P/S	Cca/Tca
101					R02004309894	2:4309894-4309894	C	missense_variant	MODERATE	46	18	6	S/R	agC/agG
102		Os02g0178200	LOC_Os02g08160.1	OsFBD6 - F-box and FBD domain containing protein, expressed	R02004320555	2:4320555-4320555	G	missense_variant	MODERATE	58	10	4	P/A	Cca/Gca
103		Os02g0178500	LOC_Os02g08190.1	CYPRO4, putative, expressed	R02004337092	2:4337092-4337092	T	missense_variant	MODERATE	1011	919	307	V/M	Gtg/Atg
104					R02004337298	2:4337298-4337298	G	missense_variant	MODERATE	805	713	238	V/A	gTg/gCg
105					R02004337317	2:4337317-4337317	T	missense_variant	MODERATE	786	694	232	D/N	Gac/Aac
106		Os02g0178600	LOC_Os02g08200.1	zinc finger, C3HC4 type domain containing protein, expressed	R02004341782	2:4341782-4341782	A	missense_variant	MODERATE	146	146	49	A/V	gCg/gTg
107					R02004341789	2:4341789-4341789	T	missense_variant	MODERATE	139	139	47	A/T	Gcc/Acc
108		Os02g0178700	LOC_Os02g08220.1	expressed protein	R02004351401	2:4351401-4351401	G	missense_variant	MODERATE	530	452	151	S/W	tCg/tGg
109					R02004351665	2:4351665-4351665	T	missense_variant	MODERATE	670	592	198	R/W	Cgg/Tgg
110		Os02g0178800	LOC_Os02g08230.1	WAX2, putative, expressed	R02004359165	2:4359165-4359165	T	missense_variant	MODERATE	1028	832	278	L/I	Ctc/Atc
111					R02004359798	2:4359798-4359798	C	missense_variant	MODERATE	935	739	247	I/V	Atc/Gtc
112					R02004360946	2:4360946-4360946	A	missense_variant	MODERATE	662	466	156	R/W	Cgg/Tgg
113		Os02g0179000	LOC_Os02g08240.1	STE_PAK_Ste20_STLK.1 - STE kinases include homologs to sterile 7, sterile 11 and sterile 20 from yeast, expressed	R02004376939	2:4376939-4376939	A	missense_variant	MODERATE	152	152	51	R/Q	cGg/cAg
114					R02004380033	2:4380033-4380033	C	missense_variant	MODERATE	1210	1210	404	D/H	Gat/Cat
115	qBLS2.2	Os02g0504100	LOC_Os02g30140.1	expressed protein	R02017906241	2:17906241-17906241	A	missense_variant	MODERATE	901	847	283	D/N	Gat/Aat
116		Os02g0504200	LOC_Os02g30150.1	disease resistance protein, putative, expressed	R02017910644	2:17910644-17910644	C	missense_variant	MODERATE	14	14	5	G/A	gGt/gCt
117					R02017910812	2:17910812-17910812	T	missense_variant	MODERATE	182	182	61	T/M	aCg/aTg
118					R02017910997	2:17910997-17910997	T	stop_gained	HIGH	367	367	123	Q/*	Cag/Tag
119					R02017911000	2:17911000-17911000	T	missense_variant	MODERATE	370	370	124	R/C	Cgt/Tgt
120					R02017911378	2:17911378-17911378	T	missense_variant	MODERATE	748	748	250	V/F	Gtc/Ttc
121					R02017911516	2:17911516-17911516	G	missense_variant	MODERATE	886	886	296	T/A	Acc/Gcc
122					R02017911664	2:17911664-17911664	C	missense_variant	MODERATE	1034	1034	345	V/A	gTg/gCg
123					R02017912018	2:17912018-17912018	G	missense_variant	MODERATE	1388	1388	463	D/G	gAc/gGc
124					R02017912038	2:17912038-17912038	T	stop_gained	HIGH	1408	1408	470	E/*	Gaa/Taa
125					R02017912222	2:17912222-17912222	G	missense_variant	MODERATE	1592	1592	531	Q/R	cAg/cGg
126					R02017912225	2:17912225-17912225	C	missense_variant	MODERATE	1595	1595	532	F/S	tTt/tCt
127					R02017912375	2:17912375-17912375	A	missense_variant	MODERATE	1745	1745	582	R/Q	cGg/cAg
128					R02017913041	2:17913041-17913041	T	missense_variant	MODERATE	2411	2411	804	S/F	tCt/tTt
129					R02017913328	2:17913328-17913328	A	missense_variant	MODERATE	2698	2698	900	E/K	Gag/Aag
130					R02017913458	2:17913458-17913458	T	missense_variant	MODERATE	2828	2828	943	P/L	cCg/cTg
131		Os02g0504500	LOC_Os02g30180.1	ZOS2-07 - C2H2 zinc finger protein, expressed	R02017931202	2:17931202-17931202	A	missense_variant	MODERATE	307	191	64	R/H	cGc/cAc
132					R02017931214	2:17931214-17931214	T	missense_variant	MODERATE	319	203	68	T/M	aCg/aTg
133					R02017931288	2:17931288-17931288	G	missense_variant	MODERATE	393	277	93	K/E	Aag/Gag
134					R02017931453	2:17931453-17931453	A	missense_variant	MODERATE	458	342	114	N/K	aaC/aaA
135					R02017934839	2:17934839-17934839	T	missense_variant	MODERATE	970	854	285	P/L	cCg/cTg
136		Os02g0504700	LOC_Os02g30190.1	expressed protein	R02017950305	2:17950305-17950305	T	missense_variant	MODERATE	455	455	152	S/L	tCa/tTa
137		Os02g0504800	LOC_Os02g30200.1	PE-PGRS family protein, putative, expressed	R02017957192	2:17957192-17957192	A	missense_variant	MODERATE	164	92	31	A/V	gCg/gTg
138		Os02g0505400	LOC_Os02g30230.1	exo70 exocyst complex subunit domain containing protein, expressed	R02017976123	2:17976123-17976123	C	missense_variant	MODERATE	809	736	246	I/L	Atc/Ctc
139		Os02g0506100	LOC_Os02g30280.1	expressed protein	R02018006029	2:18006029-18006029	C	missense_variant	MODERATE	964	964	322	D/H	Gac/Cac
140					R02018006057	2:18006057-18006057	T	missense_variant	MODERATE	992	992	331	A/V	gCc/gTc
141					R02018006154	2:18006154-18006154	G	missense_variant	MODERATE	1089	1089	363	D/E	gaC/gaG
142		Os02g0506400	LOC_Os02g30300.1	MYND finger family protein, expressed	R02018026617	2:18026617-18026617	A	missense_variant	MODERATE	457	374	125	A/V	gCc/gTc
143					R02018026624	2:18026624-18026624	T	missense_variant	MODERATE	450	367	123	V/I	Gtc/Atc
144					R02018026630	2:18026630-18026630	T	missense_variant	MODERATE	444	361	121	G/R	Gga/Aga
145					R02018026650	2:18026650-18026650	T	missense_variant	MODERATE	424	341	114	L/H	cTc/cAc
146					R02018026667	2:18026667-18026667	C	missense_variant	MODERATE	407	324	108	D/E	gaC/gaG
147					R02018026687	2:18026687-18026687	A	missense_variant	MODERATE	387	304	102	R/C	Cgc/Tgc
148					R02018026729	2:18026729-18026729	T	missense_variant	MODERATE	345	262	88	G/R	Ggg/Agg
149					R02018027041	2:18027041-18027041	T	missense_variant	MODERATE	202	119	40	G/D	gGc/gAc
150					R02018027093	2:18027093-18027093	C	missense_variant	MODERATE	150	67	23	C/G	Tgc/Ggc
151					R02018027156	2:18027156-18027156	T	missense_variant	MODERATE	87	4	2	V/M	Gtg/Atg
152		Os02g0506500	LOC_Os02g30310.2	ThiF family domain containing protein, putative, expressed	R02018039253	2:18039253-18039253	A	missense_variant	MODERATE	127	10	4	E/K	Gag/Aag
153					R02018039285	2:18039285-18039285	G	missense_variant	MODERATE	159	42	14	D/E	gaC/gaG
154					R02018039301	2:18039301-18039301	T	missense_variant	MODERATE	175	58	20	P/S	Ccc/Tcc
155					R02018048881	2:18048881-18048881	A	splice_acceptor_variant	HIGH	-	-	-	-	-
156		Os02g0507100	LOC_Os02g30380.1	expressed protein	R02018091881	2:18091881-18091881	T	missense_variant	MODERATE	41	8	3	S/L	tCg/tTg
157					R02018091896	2:18091896-18091896	T	missense_variant,splice_region_variant	MODERATE	56	23	8	D/V	gAt/gTt
158					R02018092512	2:18092512-18092512	C	missense_variant	MODERATE	349	316	106	A/P	Gcc/Ccc
159		Os02g0507600	LOC_Os02g30420.1	expressed protein	R02018120796	2:18120796-18120796	T	missense_variant	MODERATE	533	481	161	P/S	Ccc/Tcc
160					R02018120839	2:18120839-18120839	T	missense_variant	MODERATE	576	524	175	A/V	gCc/gTc
161					R02018120901	2:18120901-18120901	T	missense_variant	MODERATE	638	586	196	P/S	Ccc/Tcc
162					R02018120949	2:18120949-18120949	A	missense_variant	MODERATE	686	634	212	D/N	Gac/Aac
163		Os02g0507900	LOC_Os02g30450.1	harpin-induced protein 1 domain containing protein, expressed	R02018137514	2:18137514-18137514	C	missense_variant	MODERATE	555	555	185	D/E	gaT/gaG
164					R02018137554	2:18137554-18137554	G	missense_variant	MODERATE	515	515	172	M/T	aTg/aCg
165		Os02g0508000	LOC_Os02g30460.1	uncharacterized protein MJ0304, putative, expressed	R02018139663	2:18139663-18139663	T	missense_variant	MODERATE	545	454	152	L/M	Ctg/Atg
166	qBLS2.3	Os02g0534000	LOC_Os02g33090.1	expressed protein	R02019653974	2:19653974-19653974	G	missense_variant	MODERATE	807	514	172	E/Q	Gaa/Caa
167					R02019654230	2:19654230-19654230	C	missense_variant	MODERATE	551	258	86	D/E	gaC/gaG
168					R02019654273	2:19654273-19654273	C	missense_variant	MODERATE	508	215	72	H/R	cAc/cGc
169		Os02g0534400	LOC_Os02g33110.1	glycosyl hydrolases, putative, expressed	R02019684742	2:19684742-19684742	T	missense_variant	MODERATE	696	635	212	R/L	cGc/cTc
170					R02019685411	2:19685411-19685411	C	missense_variant	MODERATE	1185	1124	375	K/T	aAg/aCg
171					R02019685437	2:19685437-19685437	T	missense_variant	MODERATE	1211	1150	384	I/F	Att/Ttt
172					R02019685438	2:19685438-19685438	T	missense_variant	MODERATE	1212	1151	384	C/F	tGt/tTt
173					R02019685439	2:19685439-19685439	T	missense_variant	MODERATE	580	286	96	E/K	Gaa/Aaa
174		Os02g0534700	LOC_Os02g33130.1	pectinesterase inhibitor domain containing protein, putative, expressed	R02019708696	2:19708696-19708696	G	missense_variant	MODERATE	500	500	167	L/S	tTg/tCg
175					R02019708732	2:19708732-19708732	T	missense_variant	MODERATE	464	464	155	P/Q	cCg/cAg
176					R02019708777	2:19708777-19708777	A	missense_variant	MODERATE	419	419	140	A/V	gCg/gTg
177					R02019708814	2:19708814-19708814	T	missense_variant	MODERATE	382	382	128	A/T	Gcg/Acg
178					R02019708825	2:19708825-19708825	T	missense_variant	MODERATE	371	371	124	R/Q	cGa/cAa
179					R02019708879	2:19708879-19708879	T	missense_variant	MODERATE	317	317	106	L/Q	cTg/cAg
180					R02019708970	2:19708970-19708970	C	missense_variant	MODERATE	226	226	76	T/A	Acg/Gcg
181					R02019708975	2:19708975-19708975	A	missense_variant	MODERATE	221	221	74	S/F	tCc/tTc
182					R02019709012	2:19709012-19709012	G	missense_variant	MODERATE	184	184	62	W/R	Tgg/Cgg
183					R02019709015	2:19709015-19709015	T	missense_variant	MODERATE	181	181	61	S/T	Tca/Aca
184					R02019709020	2:19709020-19709020	A	missense_variant	MODERATE	176	176	59	A/V	gCg/gTg
185					R02019709078	2:19709078-19709078	A	missense_variant	MODERATE	118	118	40	R/C	Cgc/Tgc
186					R02019709095	2:19709095-19709095	A	missense_variant	MODERATE	101	101	34	A/V	gCg/gTg
187					R02019709096	2:19709096-19709096	T	missense_variant	MODERATE	100	100	34	A/T	Gcg/Acg
188					R02019709123	2:19709123-19709123	C	missense_variant	MODERATE	73	73	25	T/A	Acg/Gcg
189					R02019709144	2:19709144-19709144	T	missense_variant	MODERATE	52	52	18	A/T	Gcg/Acg
190					R02019709179	2:19709179-19709179	A	missense_variant	MODERATE	17	17	6	P/L	cCt/cTt
191					R02019709180	2:19709180-19709180	A	missense_variant	MODERATE	16	16	6	L/F	Ctt/Ttt
192					R02019709191	2:19709191-19709191	C	missense_variant	MODERATE	5	5	2	K/R	aAa/aGa
193		Os02g0535000	LOC_Os02g33149.1	OR, putative, expressed	R02019716558	2:19716558-19716558	A	missense_variant	MODERATE	497	433	145	P/S	Cct/Tct
194		Os02g0535300	LOC_Os02g33170.1	POEI29 - Pollen Ole e I allergen and extensin family protein precursor, putative, expressed	R02019723957	2:19723957-19723957	A	missense_variant	MODERATE	117	76	26	V/M	Gtg/Atg
195		Os02g0535400	LOC_Os02g33180.1	rar1, putative, expressed	R02019728136	2:19728136-19728136	T	missense_variant	MODERATE	376	136	46	E/K	Gaa/Aaa
196		Os02g0535700	LOC_Os02g33230.1	nucleoside-diphosphate-sugar epimerase, putative, expressed	R02019750786	2:19750786-19750786	T	missense_variant	MODERATE	492	359	120	G/V	gGg/gTg
197					R02019751892	2:19751892-19751892	T	missense_variant	MODERATE	735	602	201	T/I	aCt/aTt
198					R02019751928	2:19751928-19751928	A	missense_variant	MODERATE	771	638	213	R/H	cGt/cAt
199		Os02g0535901	LOC_Os02g33240.1	OsFBX51 - F-box domain containing protein, expressed	R02019758581	2:19758581-19758581	T	missense_variant	MODERATE	775	697	233	A/T	Gcc/Acc
200					R02019759094	2:19759094-19759094	A	missense_variant	MODERATE	262	184	62	A/S	Gcg/Tcg
201		Os02g0536100	LOC_Os02g33290.1	expressed protein	R02019783171	2:19783171-19783171	A	missense_variant	MODERATE	394	233	78	R/H	cGt/cAt
202		Os02g0536300	LOC_Os02g33310.1	OsFBD7 - F-box and FBD domain containing protein, expressed	R02019789570	2:19789570-19789570	G	missense_variant	MODERATE	113	113	38	Q/R	cAg/cGg
203					R02019789954	2:19789954-19789954	C	missense_variant	MODERATE	497	497	166	M/T	aTg/aCg
204					R02019790251	2:19790251-19790251	C	missense_variant	MODERATE	794	794	265	V/A	gTt/gCt
205					R02019790391	2:19790391-19790391	C	missense_variant,splice_region_variant	MODERATE	847	847	283	Y/H	Tat/Cat
206					R02019790485	2:19790485-19790485	A	missense_variant	MODERATE	941	941	314	G/D	gGt/gAt
207		Os02g0536400	LOC_Os02g33320.1	RNA recognition motif containing protein, putative, expressed	R02019793576	2:19793576-19793576	A	missense_variant	MODERATE	603	427	143	D/N	Gat/Aat
208					R02019794353	2:19794353-19794353	A	missense_variant	MODERATE	1380	1204	402	R/S	Cgt/Agt
209					R02019794668	2:19794668-19794668	G	missense_variant	MODERATE	1695	1519	507	R/G	Agg/Ggg
210					R02019794902	2:19794902-19794902	A	missense_variant	MODERATE	1929	1753	585	Y/N	Tat/Aat
211		Os02g0536500	LOC_Os02g33330.1	expressed protein	R02019798166	2:19798166-19798166	G	missense_variant	MODERATE	435	318	106	Q/H	caA/caC
212		Os02g0536601	LOC_Os02g33335.1	expressed protein	R02019801352	2:19801352-19801352	A	missense_variant	MODERATE	819	257	86	T/M	aCg/aTg
213					R02019801367	2:19801367-19801367	G	missense_variant	MODERATE	804	242	81	V/A	gTc/gCc
214					R02019801370	2:19801370-19801370	G	missense_variant	MODERATE	801	239	80	M/T	aTg/aCg
215					R02019801409	2:19801409-19801409	G	missense_variant	MODERATE	762	200	67	V/A	gTg/gCg
216					R02019801419	2:19801419-19801419	T	missense_variant	MODERATE	752	190	64	G/R	Gga/Aga
217					R02019801440	2:19801440-19801440	T	missense_variant	MODERATE	731	169	57	A/T	Gcc/Acc
218					R02019801455	2:19801455-19801455	G	missense_variant	MODERATE	716	154	52	A/P	Gct/Cct
219					R02019801464	2:19801464-19801464	A	missense_variant	MODERATE	707	145	49	R/C	Cgc/Tgc
220					R02019801473	2:19801473-19801473	T	missense_variant	MODERATE	698	136	46	V/M	Gtg/Atg
221					R02019801538	2:19801538-19801538	A	missense_variant	MODERATE	633	71	24	S/F	tCt/tTt
222					R02019801554	2:19801554-19801554	T	missense_variant	MODERATE	617	55	19	G/S	Ggc/Agc
223					R02019801556	2:19801556-19801556	A	missense_variant	MODERATE	615	53	18	A/V	gCc/gTc
224		Os02g0537000	LOC_Os02g33380.1	pectinesterase inhibitor domain containing protein, putative, expressed	R02019834753	2:19834753-19834753	A	missense_variant	MODERATE	473	391	131	A/T	Gcg/Acg
225		Os02g0537200	LOC_Os02g33400.1	OsFBL9 - F-box domain and LRR containing protein, expressed	R02019843096	2:19843096-19843096	T	missense_variant	MODERATE	1429	1258	420	L/I	Cta/Ata
226					R02019843824	2:19843824-19843824	A	missense_variant	MODERATE	787	616	206	P/S	Ccc/Tcc
227					R02019844153	2:19844153-19844153	A	missense_variant	MODERATE	458	287	96	T/M	aCg/aTg
228					R02019844214	2:19844214-19844214	A	missense_variant	MODERATE	397	226	76	L/F	Ctt/Ttt
229		Os02g0537400	LOC_Os02g33420.1	ATPase, AAA family protein, expressed	R02019861263	2:19861263-19861263	A	missense_variant	MODERATE	40	38	13	G/D	gGc/gAc
230					R02019863143	2:19863143-19863143	T	missense_variant	MODERATE	500	498	166	L/F	ttG/ttT
231					R02019863431	2:19863431-19863431	A	missense_variant	MODERATE	696	694	232	D/N	Gat/Aat
232					R02019863787	2:19863787-19863787	A	missense_variant	MODERATE	960	958	320	V/I	Gtc/Atc
233					R02019863788	2:19863788-19863788	C	missense_variant	MODERATE	961	959	320	V/A	gTc/gCc
234					R02019864053	2:19864053-19864053	C	missense_variant	MODERATE	1114	1112	371	L/P	cTt/cCt
235		Os02g0537500	LOC_Os02g33430.1	E2F family transcription factor protein, putative, expressed	R02019868974	2:19868974-19868974	T	missense_variant	MODERATE	1574	1312	438	G/S	Ggc/Agc
236					R02019871453	2:19871453-19871453	C	missense_variant	MODERATE	566	304	102	T/A	Act/Gct
237					R02019872919	2:19872919-19872919	C	missense_variant	MODERATE	389	127	43	S/A	Tct/Gct
238		Os02g0537700	LOC_Os02g33450.1.2	peroxiredoxin, putative, expressed	R02019882230	2:19882230-19882230	G	missense_variant	MODERATE	150	79	27	S/A	Tcg/Gcg
239		Os02g0537900	LOC_Os02g33490.1	inorganic H+ pyrophosphatase, putative, expressed	R02019913298	2:19913298-19913298	A	missense_variant	MODERATE	2664	2170	724	A/S	Gct/Tct
240					R02019913351	2:19913351-19913351	C	missense_variant	MODERATE	2611	2117	706	Q/R	cAg/cGg
241		Os02g0538000	LOC_Os02g33500.1	threonyl-tRNA synthetase, putative, expressed	R02019924630	2:19924630-19924630	G	missense_variant	MODERATE	2059	1989	663	M/I	atG/atC
242					R02019925318	2:19925318-19925318	T	missense_variant	MODERATE	1653	1583	528	R/Q	cGg/cAg
243					R02019927277	2:19927277-19927277	G	missense_variant	MODERATE	697	627	209	E/D	gaG/gaC
244					R02019927419	2:19927419-19927419	A	missense_variant	MODERATE	667	597	199	E/D	gaA/gaT
245					R02019928006	2:19928006-19928006	T	missense_variant	MODERATE	335	265	89	E/K	Gag/Aag
246					R02019928018	2:19928018-19928018	C	missense_variant	MODERATE	323	253	85	I/V	Att/Gtt
247	qBLS2.4	Os02g0681900	LOC_Os02g45760.1	chitin-inducible gibberellin-responsive protein 2, putative, expressed	R02027854143	2:27854143-27854143	T	missense_variant	MODERATE	1887	1822	608	G/S	Ggc/Agc
248					R02027854263	2:27854263-27854263	G	missense_variant	MODERATE	1767	1702	568	G/R	Ggg/Cgg
249					R02027854707	2:27854707-27854707	T	missense_variant	MODERATE	1323	1258	420	G/R	Ggg/Agg
250					R02027854893	2:27854893-27854893	G	missense_variant	MODERATE	1137	1072	358	F/L	Ttc/Ctc
251					R02027855561	2:27855561-27855561	C	missense_variant	MODERATE	469	404	135	Q/R	cAg/cGg
252					R02027855577	2:27855577-27855577	G	missense_variant	MODERATE	453	388	130	S/P	Tca/Cca
253		Os02g0682200	LOC_Os02g45770.1	OsMADS6 - MADS-box family gene with MIKCc type-box, expressed	R02027881081	2:27881081-27881081	A	missense_variant	MODERATE	409	277	93	L/M	Ttg/Atg
254					R02027883376	2:27883376-27883376	T	missense_variant	MODERATE	739	607	203	P/S	Ccg/Tcg
255		Os02g0682300	LOC_Os02g45780.1	zinc finger, C3HC4 type domain containing protein, expressed	R02027887815	2:27887815-27887815	C	missense_variant	MODERATE	436	293	98	K/R	aAg/aGg
256		Os02g0682500	LOC_Os02g45810.1	WD domain, G-beta repeat domain containing protein, expressed	R02027909106	2:27909106-27909106	T	missense_variant	MODERATE	280	88	30	V/I	Gtc/Atc
257		Os02g0682600	LOC_Os02g45820.1	mitochondrial import inner membrane translocase subunit Tim, putative, expressed	R02027909896	2:27909896-27909896	C	missense_variant	MODERATE	350	251	84	H/R	cAc/cGc
258		Os02g0682700	LOC_Os02g45830.1	expressed protein	R02027915241	2:27915241-27915241	G	missense_variant	MODERATE	28	28	10	N/D	Aat/Gat
259					R02027915248	2:27915248-27915248	T	missense_variant	MODERATE	35	35	12	P/L	cCg/cTg
260					R02027915390	2:27915390-27915390	A	missense_variant,splice_region_variant	MODERATE	94	94	32	Q/K	Cag/Aag
261		Os02g0683500	LOC_Os02g45850.1	B3 DNA binding domain containing protein, expressed	R02027933279	2:27933279-27933279	C	missense_variant	MODERATE	1411	1037	346	A/G	gCc/gGc
262					R02027933603	2:27933603-27933603	T	missense_variant	MODERATE	1087	713	238	P/Q	cCg/cAg
263		Os02g0683800	LOC_Os02g45860.1	expressed protein	R02027959881	2:27959881-27959881	A	missense_variant	MODERATE	85	31	11	V/I	Gtc/Atc
264					R02027960051	2:27960051-27960051	G	missense_variant	MODERATE	172	118	40	Q/E	Cag/Gag
265					R02027960433	2:27960433-27960433	G	missense_variant	MODERATE	475	421	141	R/G	Cgc/Ggc
266		Os02g0683900	LOC_Os02g45870.1	tobamovirus multiplication protein, putative, expressed	R02027962363	2:27962363-27962363	G	missense_variant	MODERATE	139	16	6	P/A	Ccg/Gcg
267					R02027964603	2:27964603-27964603	G	missense_variant,splice_region_variant	MODERATE	802	679	227	M/V	Atg/Gtg
268		Os02g0684100	LOC_Os02g45890.1	sulfotransferase domain containing protein, expressed	R02027967800	2:27967800-27967800	G	missense_variant	MODERATE	1126	1126	376	G/R	Ggg/Cgg
269					R02027967831	2:27967831-27967831	T	missense_variant	MODERATE	1095	1095	365	D/E	gaC/gaA
270					R02027967846	2:27967846-27967846	T	missense_variant	MODERATE	1080	1080	360	M/I	atG/atA
271					R02027967866	2:27967866-27967866	C	missense_variant	MODERATE	1060	1060	354	K/E	Aag/Gag
272					R02027967889	2:27967889-27967889	C	missense_variant	MODERATE	1037	1037	346	K/R	aAg/aGg
273					R02027968514	2:27968514-27968514	C	missense_variant	MODERATE	412	412	138	T/A	Acg/Gcg
274					R02027968919	2:27968919-27968919	C	missense_variant	MODERATE	7	7	3	R/G	Cga/Gga
275		Os02g0684400	LOC_Os02g45930.1	expressed protein	R02027989861	2:27989861-27989861	A	missense_variant	MODERATE	429	379	127	R/W	Cgg/Tgg
276		Os02g0684600	LOC_Os02g45950.1	expressed protein	R02027997319	2:27997319-27997319	T	missense_variant	MODERATE	387	387	129	K/N	aaG/aaT
277		Os02g0684800	LOC_Os02g45974.1	expressed protein	R02028013274	2:28013274-28013274	T	stop_lost	HIGH	1916	199	67	*/K	Tag/Aag
278					R02028013295	2:28013295-28013295	T	missense_variant	MODERATE	1895	178	60	W/R	Tgg/Agg
279					R02028013449	2:28013449-28013449	A	missense_variant	MODERATE	1868	151	51	A/S	Gcc/Tcc
280					R02028013553	2:28013553-28013553	C	missense_variant	MODERATE	1764	47	16	D/G	gAc/gGc
281		Os02g0684900	LOC_Os02g45980.1	ZR1 protein, putative, expressed	R02028018871	2:28018871-28018871	A	missense_variant	MODERATE	223	222	74	S/R	agC/agA
282					R02028019158	2:28019158-28019158	A	missense_variant	MODERATE	510	509	170	R/Q	cGg/cAg
283					R02028019448	2:28019448-28019448	A	missense_variant	MODERATE	663	662	221	R/H	cGc/cAc
284					R02028019707	2:28019707-28019707	C	missense_variant	MODERATE	837	836	279	R/T	aGa/aCa
285					R02028019880	2:28019880-28019880	A	missense_variant	MODERATE	1010	1009	337	D/N	Gat/Aat
286					R02028019893	2:28019893-28019893	C	missense_variant	MODERATE	1023	1022	341	M/T	aTg/aCg
287					R02028020013	2:28020013-28020013	T	missense_variant	MODERATE	1143	1142	381	A/V	gCg/gTg
288		Os02g0685200	LOC_Os02g46030.1	MYB family transcription factor, putative, expressed	R02028041763	2:28041763-28041763	A	missense_variant	MODERATE	1435	1229	410	A/V	gCg/gTg
289					R02028041933	2:28041933-28041933	C	missense_variant	MODERATE	1265	1059	353	F/L	ttC/ttG
290					R02028042636	2:28042636-28042636	T	missense_variant	MODERATE	900	694	232	V/M	Gtg/Atg
291					R02028043029	2:28043029-28043029	G	missense_variant	MODERATE	291	95	32	N/S	aAc/aGc
292					R02028043446	2:28043446-28043446	T	stop_gained	HIGH	647	451	151	Q/*	Caa/Taa
293					R02028043924	2:28043924-28043924	G	missense_variant,splice_region_variant	MODERATE	226	20	7	Q/P	cAg/cCg
294		Os02g0685600	LOC_Os02g46080.1	protein phosphatase 2C, putative, expressed	R02028079723	2:28079723-28079723	T	missense_variant	MODERATE	947	743	248	R/H	cGc/cAc
295					R02028080390	2:28080390-28080390	T	missense_variant	MODERATE	673	469	157	G/R	Ggg/Agg
296					R02028081260	2:28081260-28081260	T	missense_variant	MODERATE	422	218	73	G/D	gGc/gAc
297					R02028081428	2:28081428-28081428	T	missense_variant	MODERATE	254	50	17	R/Q	cGg/cAg
298	qBLS3.1	Os03g0627500	LOC_Os03g42900.1	KH domain containing protein, putative, expressed	R03023926480	3:23926480-23926480	A	missense_variant	MODERATE	210	91	31	D/N	Gat/Aat
299					R03023930860	3:23930860-23930860	A	missense_variant	MODERATE	1092	973	325	G/S	Ggt/Agt
300		Os03g0628900	LOC_Os03g43020.1	prefoldin subunit, putative, expressed	R03024002880	3:24002880-24002880	C	missense_variant	MODERATE	181	70	24	R/G	Cgc/Ggc
301		Os03g0629450	LOC_Os03g43060.1	OsFBX96 - F-box domain containing protein, expressed	R03024018866	3:24018866-24018866	A	missense_variant	MODERATE	406	406	136	R/C	Cgc/Tgc
302		Os03g0629800	LOC_Os03g43100.1	expressed protein	R03024046669	3:24046669-24046669	T	missense_variant	MODERATE	539	320	107	P/L	cCa/cTa
303		Os03g0629900	LOC_Os03g43114.1	expressed protein	R03024051060	3:24051060-24051060	A	missense_variant	MODERATE	2617	512	171	R/M	aGg/aTg
304		Os03g0632800	LOC_Os03g43360.2	zinc finger, C3HC4 type domain containing protein, expressed	R03024177080	3:24177080-24177080	A	missense_variant	MODERATE	1098	982	328	I/F	Att/Ttt
305					R03024180230	3:24180230-24180230	G	missense_variant	MODERATE	227	111	37	E/D	gaG/gaC
306		Os03g0633400	LOC_Os03g43390.1	F-box/LRR domain containing protein, putative, expressed	R03024193827	3:24193827-24193827	A	missense_variant	MODERATE	326	326	109	R/Q	cGa/cAa
307					R03024196900	3:24196900-24196900	C	missense_variant	MODERATE	872	872	291	V/A	gTt/gCt
308		Os03g0633500	LOC_Os03g43400.1	OsIAA11 - Auxin-responsive Aux/IAA gene family member, expressed	R03024200073	3:24200073-24200073	A	missense_variant	MODERATE	462	457	153	L/F	Ctc/Ttc
309					R03024201751	3:24201751-24201751	A	missense_variant	MODERATE	271	266	89	P/L	cCc/cTc
310		Os03g0633800	LOC_Os03g43410.1	OsIAA12 - Auxin-responsive Aux/IAA gene family member, expressed	R03024213294	3:24213294-24213294	G	missense_variant	MODERATE	639	509	170	A/G	gCc/gGc
311		Os03g0633900	LOC_Os03g43420.1	single-stranded DNA-binding protein, putative, expressed	R03024217248	3:24217248-24217248	A	missense_variant	MODERATE	738	697	233	L/F	Ctt/Ttt
312					R03024219298	3:24219298-24219298	T	missense_variant	MODERATE	142	101	34	P/Q	cCg/cAg
313		Os03g0634000	LOC_Os03g43430.1	mttA/Hcf106 family protein, putative, expressed	R03024220319	3:24220319-24220319	T	missense_variant	MODERATE	526	451	151	A/T	Gcg/Acg
314		Os03g0634400	LOC_Os03g43440.1	CAMK_KIN1/SNF1/Nim1_like.17 - CAMK includes calcium/calmodulin depedent protein kinases, expressed	R03024227487	3:24227487-24227487	T	missense_variant	MODERATE	444	374	125	R/Q	cGg/cAg
315	qBLS4.1	Os04g0301500	LOC_Os04g23550.1	basic helix-loop-helix family protein, putative, expressed	R04013467920	4:13467920-13467920	T	missense_variant	MODERATE	799	721	241	R/S	Cgc/Agc
316					R04013468160	4:13468160-13468160	C	missense_variant	MODERATE	559	481	161	S/A	Tcc/Gcc
317		Os04g0301700	LOC_Os04g23580.1	xylosyltransferase, putative, expressed	R04013494275	4:13494275-13494275	T	missense_variant	MODERATE	986	886	296	G/R	Ggg/Agg
318					R04013495497	4:13495497-13495497	C	missense_variant	MODERATE	668	568	190	I/V	Att/Gtt
319		Os04g0302400	LOC_Os04g23630.1	expressed protein	R04013526613	4:13526613-13526613	T	missense_variant	MODERATE	142	141	47	Q/H	caA/caT
320					R04013526639	4:13526639-13526639	C	missense_variant	MODERATE	168	167	56	L/P	cTt/cCt
321					R04013529165	4:13529165-13529165	A	splice_acceptor_variant	HIGH	-	-	-	-	-
322		Os04g0303100	LOC_Os04g23700.1	lectin protein kinase family protein, putative, expressed	R04013552851	4:13552851-13552851	T	missense_variant	MODERATE	2483	2483	828	A/E	gCa/gAa
323					R04013552870	4:13552870-13552870	G	missense_variant	MODERATE	2464	2464	822	Y/H	Tat/Cat
324					R04013552878	4:13552878-13552878	A	missense_variant	MODERATE	2456	2456	819	P/L	cCa/cTa
325					R04013553002	4:13553002-13553002	T	missense_variant	MODERATE	2332	2332	778	D/N	Gac/Aac
326					R04013553095	4:13553095-13553095	T	missense_variant	MODERATE	2239	2239	747	L/I	Ctt/Att
327					R04013553164	4:13553164-13553164	T	missense_variant	MODERATE	2170	2170	724	L/I	Ctc/Atc
328					R04013553182	4:13553182-13553182	T	missense_variant	MODERATE	2152	2152	718	G/R	Gga/Aga
329					R04013553196	4:13553196-13553196	G	missense_variant	MODERATE	2138	2138	713	M/T	aTg/aCg
330					R04013553200	4:13553200-13553200	C	missense_variant	MODERATE	2134	2134	712	L/V	Ctc/Gtc
331					R04013553242	4:13553242-13553242	T	missense_variant	MODERATE	2092	2092	698	Q/K	Cag/Aag
332					R04013553341	4:13553341-13553341	A	missense_variant	MODERATE	1993	1993	665	D/Y	Gac/Tac
333					R04013553343	4:13553343-13553343	A	missense_variant	MODERATE	1991	1991	664	A/V	gCt/gTt
334					R04013553520	4:13553520-13553520	T	missense_variant	MODERATE	1814	1814	605	R/K	aGg/aAg
335					R04013553578	4:13553578-13553578	T	missense_variant	MODERATE	1756	1756	586	A/T	Gca/Aca
336					R04013553679	4:13553679-13553679	T	missense_variant	MODERATE	1655	1655	552	R/H	cGt/cAt
337					R04013553802	4:13553802-13553802	A	missense_variant	MODERATE	1532	1532	511	P/L	cCa/cTa
338					R04013553817	4:13553817-13553817	G	missense_variant	MODERATE	1517	1517	506	I/T	aTa/aCa
339					R04013553825	4:13553825-13553825	A	missense_variant	MODERATE	1509	1509	503	E/D	gaA/gaT
340					R04013553880	4:13553880-13553880	G	missense_variant	MODERATE	1454	1454	485	V/A	gTt/gCt
341					R04013553925	4:13553925-13553925	G	missense_variant	MODERATE	1409	1409	470	G/A	gGt/gCt
342					R04013553926	4:13553926-13553926	T	missense_variant	MODERATE	1408	1408	470	G/S	Ggt/Agt
343					R04013553974	4:13553974-13553974	G	missense_variant	MODERATE	1360	1360	454	I/L	Att/Ctt
344					R04013554000	4:13554000-13554000	C	missense_variant	MODERATE	1334	1334	445	N/S	aAc/aGc
345					R04013554057	4:13554057-13554057	T	missense_variant	MODERATE	1277	1277	426	R/Q	cGg/cAg
346					R04013554177	4:13554177-13554177	T	missense_variant	MODERATE	1157	1157	386	M/K	aTg/aAg
347					R04013554196	4:13554196-13554196	T	missense_variant	MODERATE	1138	1138	380	D/N	Gat/Aat
348					R04013554219	4:13554219-13554219	G	missense_variant	MODERATE	1115	1115	372	N/T	aAt/aCt
349					R04013554224	4:13554224-13554224	C	missense_variant	MODERATE	1110	1110	370	I/M	atC/atG
350					R04013554241	4:13554241-13554241	T	missense_variant	MODERATE	1093	1093	365	V/I	Gta/Ata
351					R04013554459	4:13554459-13554459	C	missense_variant	MODERATE	875	875	292	F/C	tTt/tGt
352					R04013554799	4:13554799-13554799	A	missense_variant	MODERATE	535	535	179	P/S	Ccc/Tcc
353					R04013554891	4:13554891-13554891	T	missense_variant	MODERATE	443	443	148	G/D	gGc/gAc
354					R04013554943	4:13554943-13554943	G	missense_variant	MODERATE	391	391	131	V/L	Gtc/Ctc
355					R04013555015	4:13555015-13555015	T	missense_variant	MODERATE	319	319	107	V/I	Gtc/Atc
356					R04013555205	4:13555205-13555205	T	missense_variant	MODERATE	129	129	43	N/K	aaC/aaA
357					R04013555266	4:13555266-13555266	C	missense_variant	MODERATE	68	68	23	P/R	cCa/cGa
358		Os04g0303900	LOC_Os04g23820.1	methionyl-tRNA synthetase, putative, expressed	R04013608269	4:13608269-13608269	A	missense_variant	MODERATE	313	114	38	S/R	agC/agA
359					R04013608298	4:13608298-13608298	T	missense_variant	MODERATE	342	143	48	A/V	gCg/gTg
360					R04013610052	4:13610052-13610052	G	missense_variant	MODERATE	878	679	227	R/G	Agg/Ggg
361		Os04g0303950	LOC_Os04g23830.1	exonuclease, putative, expressed	R04013615148	4:13615148-13615148	C	missense_variant	MODERATE	365	134	45	I/S	aTc/aGc
362					R04013615926	4:13615926-13615926	A	missense_variant,splice_region_variant	MODERATE	356	125	42	T/I	aCt/aTt
363		Os04g0304000	LOC_Os04g23849.1	expressed protein	R04013622915	4:13622915-13622915	T	missense_variant	MODERATE	417	299	100	R/H	cGc/cAc
364		Os04g0304200	LOC_Os04g23890.1	AGC_PVPK_like_kin82y.10 - ACG kinases include homologs to PKA, PKG and PKC, expressed	R04013643907	4:13643907-13643907	T	missense_variant	MODERATE	2179	1937	646	S/N	aGt/aAt
365					R04013649846	4:13649846-13649846	T	missense_variant	MODERATE	1177	935	312	R/Q	cGg/cAg
366					R04013652886	4:13652886-13652886	T	missense_variant	MODERATE	784	542	181	R/H	cGc/cAc
367		Os04g0304400	LOC_Os04g23910.1	OsMADS25 - MADS-box family gene with MIKCc type-box, expressed	R04013672936	4:13672936-13672936	T	missense_variant	MODERATE	227	44	15	T/M	aCg/aTg
368	qBLS5.1	Os05g0106200	LOC_Os05g01570.1	auxin-induced protein 5NG4, putative, expressed	R05000340129	5:340129-340129	G	missense_variant	MODERATE	719	580	194	T/A	Acg/Gcg
369					R05000340176	5:340176-340176	C	missense_variant	MODERATE	766	627	209	E/D	gaG/gaC
370					R05000340605	5:340605-340605	G	missense_variant	MODERATE	1195	1056	352	D/E	gaC/gaG
371		Os05g0106300	LOC_Os05g01580.1	integral membrane protein DUF6 containing protein, expressed	R05000346349	5:346349-346349	G	missense_variant	MODERATE	37	37	13	I/V	Atc/Gtc
372					R05000346398	5:346398-346398	T	missense_variant	MODERATE	86	86	29	T/M	aCg/aTg
373					R05000347220	5:347220-347220	G	missense_variant	MODERATE	367	367	123	S/G	Agc/Ggc
374					R05000347242	5:347242-347242	T	missense_variant	MODERATE	389	389	130	A/V	gCc/gTc
375					R05000347328	5:347328-347328	G	missense_variant	MODERATE	475	475	159	I/V	Att/Gtt
376		Os05g0106500	LOC_Os05g01590.1	heat shock protein DnaJ, putative, expressed	R05000353165	5:353165-353165	T	missense_variant	MODERATE	560	557	186	S/F	tCc/tTc
377		Os05g0106650			R05000355801	5:355801-355801	A	missense_variant	MODERATE	964	295	99	D/N	Gat/Aat
378		Os05g0106600	LOC_Os05g01600.1	actin, putative, expressed	R05000355860	5:355860-355860	G	missense_variant	MODERATE	307	172	58	D/H	Gat/Cat
379		Os05g0106700	LOC_Os05g01610.1	FYVE zinc finger domain containing protein, expressed	R05000362438	5:362438-362438	A	missense_variant	MODERATE	72	8	3	R/Q	cGa/cAa
380					R05000363671	5:363671-363671	A	missense_variant	MODERATE	1305	1241	414	R/Q	cGg/cAg
381					R05000363842	5:363842-363842	A	missense_variant	MODERATE	1476	1412	471	C/Y	tGc/tAc
382					R05000364246	5:364246-364246	A	missense_variant	MODERATE	1880	1816	606	V/I	Gtt/Att
383					R05000364616	5:364616-364616	A	missense_variant	MODERATE	2120	2056	686	V/I	Gtt/Att
384					R05000365954	5:365954-365954	G	missense_variant	MODERATE	2880	2816	939	A/G	gCc/gGc
385		Os05g0106800	LOC_Os05g01620.1	OsFBX155 - F-box domain containing protein, expressed	R05000368611	5:368611-368611	A	missense_variant	MODERATE	1267	1267	423	D/Y	Gat/Tat
386					R05000368736	5:368736-368736	T	missense_variant	MODERATE	1142	1142	381	T/N	aCc/aAc
387					R05000369278	5:369278-369278	A	missense_variant	MODERATE	882	882	294	Q/H	caG/caT
388					R05000369594	5:369594-369594	G	missense_variant	MODERATE	566	566	189	L/P	cTg/cCg
389					R05000369675	5:369675-369675	T	missense_variant	MODERATE	485	485	162	R/K	aGg/aAg
390					R05000369768	5:369768-369768	A	missense_variant	MODERATE	392	392	131	T/I	aCc/aTc
391					R05000370064	5:370064-370064	T	missense_variant	MODERATE	161	161	54	S/Y	tCc/tAc
392		Os05g0106900	LOC_Os05g01630.1	OsFBX156 - F-box domain containing protein, expressed	R05000374278	5:374278-374278	T	missense_variant	MODERATE	906	650	217	R/Q	cGg/cAg
393					R05000374279	5:374279-374279	A	missense_variant	MODERATE	905	649	217	R/W	Cgg/Tgg
394					R05000374379	5:374379-374379	C	missense_variant	MODERATE	805	549	183	F/L	ttC/ttG
395					R05000374524	5:374524-374524	A	missense_variant	MODERATE	660	404	135	A/V	gCg/gTg
396					R05000374590	5:374590-374590	G	missense_variant	MODERATE	594	338	113	I/T	aTc/aCc
397					R05000374699	5:374699-374699	G	missense_variant	MODERATE	485	229	77	C/R	Tgc/Cgc
398					R05000374768	5:374768-374768	T	missense_variant	MODERATE	416	160	54	A/T	Gca/Aca
399					R05000374824	5:374824-374824	A	missense_variant	MODERATE	360	104	35	S/L	tCg/tTg
400		Os05g0107000	LOC_Os05g01635.1	expressed protein	R05000376792	5:376792-376792	T	missense_variant	MODERATE	1344	1340	447	R/Q	cGa/cAa
401		Os05g0107300	LOC_Os05g01690.1	expressed protein	R05000411325	5:411325-411325	A	missense_variant	MODERATE	231	7	3	G/R	Gga/Aga
402					R05000411750	5:411750-411750	T	missense_variant	MODERATE	529	305	102	N/I	aAt/aTt
403					R05000413048	5:413048-413048	A	missense_variant	MODERATE	781	557	186	G/E	gGg/gAg
404					R05000414103	5:414103-414103	C	missense_variant	MODERATE	1201	977	326	V/A	gTt/gCt
405					R05000414583	5:414583-414583	C	missense_variant	MODERATE	1681	1457	486	V/A	gTg/gCg
406					R05000414751	5:414751-414751	G	missense_variant	MODERATE	1849	1625	542	S/W	tCg/tGg
407					R05000414818	5:414818-414818	T	missense_variant	MODERATE	1916	1692	564	K/N	aaG/aaT
408					R05000416971	5:416971-416971	G	missense_variant	MODERATE	2920	2696	899	D/G	gAt/gGt
409		Os05g0107700	LOC_Os05g01710.1	transcription initiation factor IIA gamma chain, putative, expressed	R05000437499	5:437499-437499	A	missense_variant	MODERATE	324	116	39	V/D	gTc/gAc
410		Os05g0108050	LOC_Os05g01730.1	drought induced 19 protein, putative, expressed	R05000450809	5:450809-450809	C	splice_acceptor_variant	HIGH	-	-	-	-	-
411		Os05g0108000	LOC_Os05g01750.1	TruB family pseudouridylate synthase, putative, expressed	R05000452593	5:452593-452593	T	missense_variant	MODERATE	617	563	188	G/D	gGt/gAt
412		Os05g0108100	LOC_Os05g01760.1	lysine ketoglutarate reductase trans-splicing related 1, putative, expressed	R05000454263	5:454263-454263	G	missense_variant	MODERATE	1663	1202	401	V/A	gTg/gCg
413					R05000455952	5:455952-455952	T	missense_variant	MODERATE	884	423	141	F/L	ttC/ttA
414					R05000456689	5:456689-456689	T	missense_variant	MODERATE	699	238	80	A/T	Gca/Aca
415	qBLS5.2	Os05g0211100	LOC_Os05g12040	cytochrome P450 51, putative, expressed	R05006883193	5:6883193-6883193	C	missense_variant	MODERATE	1161	1129	377	M/V	Atg/Gtg
416					R05006883232	5:6883232-6883232	T	missense_variant	MODERATE	1122	1090	364	G/S	Ggc/Agc
417					R05006883448	5:6883448-6883448	C	missense_variant	MODERATE	906	874	292	T/A	Acc/Gcc
418					R05006883481	5:6883481-6883481	A	missense_variant	MODERATE	873	841	281	G/W	Ggg/Tgg
419					R05006883585	5:6883585-6883585	C	missense_variant	MODERATE	769	737	246	P/R	cCg/cGg
420					R05006883612	5:6883612-6883612	C	missense_variant	MODERATE	742	710	237	V/G	gTc/gGc
421					R05006884588	5:6884588-6884588	A	missense_variant	MODERATE	261	229	77	A/S	Gca/Tca
422					R05006884680	5:6884680-6884680	T	missense_variant	MODERATE	169	137	46	A/E	gCa/gAa
423					R05006884691	5:6884691-6884691	A	missense_variant	MODERATE	158	126	42	K/N	aaA/aaT
424		Os05g0212100	LOC_Os05g12130	EMB2261, putative, expressed	R05006934001	5:6934001-6934001	A	missense_variant	MODERATE	145	43	15	Q/K	Cag/Aag
425					R05006934062	5:6934062-6934062	A	missense_variant	MODERATE	206	104	35	R/K	aGg/aAg
426					R05006934206	5:6934206-6934206	G	missense_variant	MODERATE	350	248	83	D/G	gAc/gGc
427					R05006934235	5:6934235-6934235	G	missense_variant	MODERATE	379	277	93	L/V	Ctc/Gtc
428					R05006934359	5:6934359-6934359	A	missense_variant	MODERATE	503	401	134	G/E	gGg/gAg
429					R05006934428	5:6934428-6934428	T	missense_variant	MODERATE	572	470	157	A/V	gCg/gTg
430					R05006934520	5:6934520-6934520	A	missense_variant	MODERATE	664	562	188	V/I	Gta/Ata
431					R05006934679	5:6934679-6934679	A	missense_variant	MODERATE	823	721	241	L/I	Ctt/Att
432					R05006934811	5:6934811-6934811	T	missense_variant	MODERATE	955	853	285	L/F	Ctt/Ttt
433					R05006934872	5:6934872-6934872	A	missense_variant	MODERATE	1016	914	305	G/E	gGa/gAa
434					R05006934914	5:6934914-6934914	G	missense_variant	MODERATE	1058	956	319	P/R	cCg/cGg
435					R05006934992	5:6934992-6934992	T	missense_variant	MODERATE	1136	1034	345	A/V	gCg/gTg
436					R05006935060	5:6935060-6935060	G	missense_variant	MODERATE	1204	1102	368	S/A	Tcc/Gcc
437					R05006935064	5:6935064-6935064	A	missense_variant	MODERATE	1208	1106	369	C/Y	tGt/tAt
438					R05006935070	5:6935070-6935070	A	missense_variant	MODERATE	1214	1112	371	S/N	aGt/aAt
439					R05006935132	5:6935132-6935132	G	missense_variant	MODERATE	1276	1174	392	S/A	Tct/Gct
440					R05006935237	5:6935237-6935237	T	missense_variant	MODERATE	1381	1279	427	P/S	Ccc/Tcc
441					R05006935261	5:6935261-6935261	G	missense_variant	MODERATE	1405	1303	435	S/A	Tct/Gct
442					R05006935262	5:6935262-6935262	C	missense_variant	MODERATE	1406	1304	435	V/A	gTt/gCt
443					R05006935283	5:6935283-6935283	G	missense_variant	MODERATE	1427	1325	442	V/G	gTa/gGa
444					R05006935294	5:6935294-6935294	A	missense_variant	MODERATE	1438	1336	446	V/M	Gtg/Atg
445					R05006935384	5:6935384-6935384	A	missense_variant	MODERATE	1528	1426	476	S/T	Tca/Aca
446					R05006935417	5:6935417-6935417	A	missense_variant	MODERATE	1561	1459	487	V/I	Gta/Ata
447					R05006935747	5:6935747-6935747	A	missense_variant	MODERATE	1891	1789	597	L/I	Ctt/Att
448					R05006935748	5:6935748-6935748	G	missense_variant	MODERATE	1892	1790	597	L/R	cTt/cGt
449					R05006935762	5:6935762-6935762	C	missense_variant	MODERATE	1906	1804	602	I/L	Att/Ctt
450					R05006935879	5:6935879-6935879	G	missense_variant	MODERATE	2023	1921	641	T/A	Act/Gct
451					R05006935894	5:6935894-6935894	A	missense_variant	MODERATE	2038	1936	646	V/I	Gta/Ata
452					R05006936128	5:6936128-6936128	G	missense_variant	MODERATE	2272	2170	724	R/G	Aga/Gga
453					R05006936131	5:6936131-6936131	G	missense_variant	MODERATE	2275	2173	725	Q/E	Caa/Gaa
454		Os05g0212200	LOC_Os05g12140	Leucine Rich Repeat family protein, expressed	R05006937335	5:6937335-6937335	G	missense_variant	MODERATE	1829	1780	594	N/H	Aat/Cat
455					R05006937340	5:6937340-6937340	G	missense_variant	MODERATE	1824	1775	592	L/S	tTa/tCa
456					R05006937400	5:6937400-6937400	C	missense_variant	MODERATE	1764	1715	572	K/R	aAa/aGa
457					R05006937515	5:6937515-6937515	T	missense_variant	MODERATE	1744	1695	565	D/E	gaT/gaA
458					R05006937540	5:6937540-6937540	G	missense_variant	MODERATE	1719	1670	557	L/S	tTg/tCg
459					R05006937886	5:6937886-6937886	G	missense_variant	MODERATE	1373	1324	442	F/L	Ttt/Ctt
460					R05006937916	5:6937916-6937916	C	missense_variant	MODERATE	1343	1294	432	M/V	Atg/Gtg
461					R05006938198	5:6938198-6938198	A	missense_variant	MODERATE	1143	1094	365	T/I	aCa/aTa
462					R05006938273	5:6938273-6938273	T	missense_variant	MODERATE	1068	1019	340	M/K	aTg/aAg
463					R05006938481	5:6938481-6938481	T	missense_variant	MODERATE	860	811	271	V/I	Gtt/Att
464					R05006938570	5:6938570-6938570	G	missense_variant	MODERATE	771	722	241	L/P	cTg/cCg
465					R05006939107	5:6939107-6939107	G	missense_variant	MODERATE	422	373	125	S/R	Agt/Cgt
466		Os05g0212300	LOC_Os05g12150	endoglucanase precursor, putative, expressed	R05006942265	5:6942265-6942265	A	missense_variant	MODERATE	1836	1750	584	G/W	Ggg/Tgg
467					R05006942285	5:6942285-6942285	T	missense_variant	MODERATE	1816	1730	577	G/E	gGg/gAg
468					R05006942295	5:6942295-6942295	C	missense_variant	MODERATE	1806	1720	574	S/G	Agc/Ggc
469					R05006942322	5:6942322-6942322	C	missense_variant	MODERATE	1779	1693	565	R/G	Agg/Ggg
470					R05006942541	5:6942541-6942541	C	missense_variant	MODERATE	1560	1474	492	L/V	Ctc/Gtc
471					R05006942606	5:6942606-6942606	C	missense_variant	MODERATE	1495	1409	470	D/G	gAc/gGc
472					R05006942607	5:6942607-6942607	T	missense_variant	MODERATE	1494	1408	470	D/N	Gac/Aac
473					R05006942613	5:6942613-6942613	G	missense_variant	MODERATE	1488	1402	468	Y/H	Tac/Cac
474					R05006942646	5:6942646-6942646	C	missense_variant	MODERATE	1455	1369	457	L/V	Ctc/Gtc
475					R05006942672	5:6942672-6942672	A	missense_variant	MODERATE	1429	1343	448	G/V	gGg/gTg
476					R05006942697	5:6942697-6942697	T	missense_variant	MODERATE	1404	1318	440	Q/K	Cag/Aag
477					R05006942707	5:6942707-6942707	C	missense_variant	MODERATE	1394	1308	436	F/L	ttC/ttG
478					R05006943079	5:6943079-6943079	T	missense_variant	MODERATE	1216	1130	377	C/Y	tGc/tAc
479					R05006943082	5:6943082-6943082	T	missense_variant	MODERATE	1213	1127	376	R/H	cGc/cAc
480					R05006943098	5:6943098-6943098	T	missense_variant	MODERATE	1197	1111	371	G/S	Ggc/Agc
481					R05006943175	5:6943175-6943175	C	missense_variant	MODERATE	1120	1034	345	Q/R	cAg/cGg
482					R05006943214	5:6943214-6943214	G	missense_variant	MODERATE	1081	995	332	V/A	gTc/gCc
483					R05006943226	5:6943226-6943226	G	missense_variant	MODERATE	1069	983	328	G/A	gGc/gCc
484					R05006943227	5:6943227-6943227	T	missense_variant	MODERATE	1068	982	328	G/S	Ggc/Agc
485					R05006943316	5:6943316-6943316	C	missense_variant	MODERATE	979	893	298	K/R	aAg/aGg
486					R05006943358	5:6943358-6943358	T	missense_variant	MODERATE	937	851	284	G/E	gGg/gAg
487					R05006943388	5:6943388-6943388	T	missense_variant	MODERATE	907	821	274	G/D	gGc/gAc
488					R05006943427	5:6943427-6943427	A	missense_variant	MODERATE	868	782	261	S/F	tCc/tTc
489					R05006943444	5:6943444-6943444	A	missense_variant	MODERATE	851	765	255	E/D	gaG/gaT
490					R05006943776	5:6943776-6943776	T	missense_variant	MODERATE	676	590	197	R/H	cGc/cAc
491					R05006943786	5:6943786-6943786	C	missense_variant	MODERATE	666	580	194	I/V	Atc/Gtc
492					R05006943814	5:6943814-6943814	G	missense_variant	MODERATE	638	552	184	E/D	gaG/gaC
493					R05006943875	5:6943875-6943875	A	missense_variant	MODERATE	577	491	164	T/M	aCg/aTg
494					R05006943894	5:6943894-6943894	C	missense_variant	MODERATE	558	472	158	Q/E	Cag/Gag
495					R05006943905	5:6943905-6943905	A	missense_variant	MODERATE	547	461	154	H/L	cAc/cTc
496					R05006943912	5:6943912-6943912	A	missense_variant	MODERATE	540	454	152	T/S	Acc/Tcc
497					R05006944025	5:6944025-6944025	A	missense_variant	MODERATE	427	341	114	A/V	gCg/gTg
498					R05006944053	5:6944053-6944053	C	missense_variant	MODERATE	399	313	105	S/G	Agc/Ggc
499					R05006944319	5:6944319-6944319	T	missense_variant	MODERATE	274	188	63	R/K	aGa/aAa
500					R05006944368	5:6944368-6944368	G	missense_variant	MODERATE	225	139	47	E/Q	Gag/Cag
501					R05006944400	5:6944400-6944400	C	missense_variant	MODERATE	193	107	36	A/G	gCc/gGc
502					R05006944412	5:6944412-6944412	T	missense_variant	MODERATE	181	95	32	G/D	gGc/gAc
503		Os05g0212400	LOC_Os05g12170	plant-specific domain TIGR01589 family protein, putative, expressed	R05006958569	5:6958569-6958569	A	missense_variant	MODERATE	1912	785	262	T/I	aCt/aTt
504					R05006958684	5:6958684-6958684	T	missense_variant	MODERATE	1797	670	224	S/T	Tct/Act
505					R05006959414	5:6959414-6959414	T	missense_variant	MODERATE	1685	558	186	M/I	atG/atA
506					R05006962889	5:6962889-6962889	A	splice_donor_variant	HIGH	-	-	-	-	-
507		Os05g0212600	LOC_Os05g12190	chalcone synthase, putative, expressed	R05006982963	5:6982963-6982963	C	missense_variant	MODERATE	339	339	113	N/K	aaC/aaG
508					R05006982967	5:6982967-6982967	A	missense_variant	MODERATE	335	335	112	P/L	cCg/cTg
509					R05006983333	5:6983333-6983333	T	missense_variant	MODERATE	197	197	66	C/Y	tGt/tAt
510		Os05g0212900	LOC_Os05g12210	chalcone synthase, putative, expressed	R05006991763	5:6991763-6991763	T	missense_variant	MODERATE	881	881	294	G/E	gGa/gAa
511					R05006991785	5:6991785-6991785	T	missense_variant	MODERATE	859	859	287	L/I	Ctt/Att
512					R05006991866	5:6991866-6991866	A	stop_gained	HIGH	778	778	260	Q/*	Cag/Tag
513					R05006991911	5:6991911-6991911	T	missense_variant	MODERATE	733	733	245	A/T	Gcc/Acc
514					R05006992027	5:6992027-6992027	T	missense_variant	MODERATE	617	617	206	S/N	aGc/aAc
515					R05006992394	5:6992394-6992394	A	missense_variant	MODERATE	250	250	84	R/C	Cgt/Tgt
516		Os05g0213100	LOC_Os05g12240	chalcone synthase, putative, expressed	R05007005251	5:7005251-7005251	G	missense_variant	MODERATE	204	204	68	Q/H	caG/caC
517					R05007005313	5:7005313-7005313	C	missense_variant	MODERATE	142	142	48	S/G	Agt/Ggt
518					R05007005346	5:7005346-7005346	C	missense_variant	MODERATE	109	109	37	I/V	Atc/Gtc
519					R05007005399	5:7005399-7005399	G	missense_variant	MODERATE	56	56	19	V/A	gTg/gCg
520					R05007005414	5:7005414-7005414	T	missense_variant	MODERATE	41	41	14	L/Q	cTg/cAg
521					R05007005418	5:7005418-7005418	G	missense_variant	MODERATE	37	37	13	C/R	Tgc/Cgc
522		Os05g0213500	LOC_Os05g12260	CAPIP1, putative, expressed	R05007036032	5:7036032-7036032	A	missense_variant	MODERATE	579	430	144	V/I	Gta/Ata
523					R05007036057	5:7036057-7036057	G	missense_variant	MODERATE	604	455	152	D/G	gAt/gGt
524		Os05g0213900	LOC_Os05g12280	clumping factor A precursor, putative, expressed	R05007050223	5:7050223-7050223	C	missense_variant	MODERATE	644	578	193	N/S	aAc/aGc
525					R05007050531	5:7050531-7050531	T	missense_variant	MODERATE	336	270	90	M/I	atG/atA
526					R05007050565	5:7050565-7050565	G	missense_variant	MODERATE	302	236	79	G/A	gGa/gCa
527		Os05g0214100	LOC_Os05g12300	expressed protein	R05007062592	5:7062592-7062592	T	missense_variant	MODERATE	585	214	72	R/W	Cgg/Tgg
528					R05007063174	5:7063174-7063174	T	stop_gained	HIGH	1165	22	8	Q/*	Caa/Taa
529					R05007063238	5:7063238-7063238	C	missense_variant	MODERATE	1229	86	29	Y/S	tAt/tCt
530					R05007063255	5:7063255-7063255	G	missense_variant	MODERATE	1246	103	35	I/V	Att/Gtt
531					R05007063258	5:7063258-7063258	T	missense_variant	MODERATE	1249	106	36	I/F	Att/Ttt
532					R05007063259	5:7063259-7063259	C	missense_variant	MODERATE	1250	107	36	I/T	aTt/aCt
533					R05007063295	5:7063295-7063295	T	missense_variant	MODERATE	1286	143	48	P/L	cCa/cTa
534		Os05g0214300	LOC_Os05g12320	nodulin MtN3 family protein, putative, expressed	R05007083115	5:7083115-7083115	G	missense_variant	MODERATE	67	67	23	T/A	Acg/Gcg
535		Os05g0214400	LOC_Os05g12330	uncharacterized protein KIAA1310, putative, expressed	R05007087718	5:7087718-7087718	T	missense_variant	MODERATE	501	391	131	V/I	Gtt/Att
536					R05007087915	5:7087915-7087915	T	missense_variant	MODERATE	403	293	98	G/D	gGc/gAc
537					R05007088385	5:7088385-7088385	C	missense_variant	MODERATE	232	122	41	A/G	gCc/gGc
538		Os05g0215000	LOC_Os05g12400	BURP domain containing protein, expressed	R05007134871	5:7134871-7134871	A	missense_variant	MODERATE	492	424	142	T/S	Acc/Tcc
539					R05007135008	5:7135008-7135008	A	missense_variant	MODERATE	355	287	96	A/V	gCc/gTc
540					R05007135140	5:7135140-7135140	G	missense_variant	MODERATE	223	155	52	V/A	gTg/gCg
541		Os05g0215066	LOC_Os05g12410	BURP domain containing protein, expressed	R05007137421	5:7137421-7137421	T	missense_variant	MODERATE	264	264	88	M/I	atG/atA
542		Os05g0215300	LOC_Os05g12450	hydroquinone glucosyltransferase, putative, expressed	R05007152551	5:7152551-7152551	T	missense_variant	MODERATE	218	106	36	I/F	Atc/Ttc
543					R05007152983	5:7152983-7152983	G	missense_variant	MODERATE	650	538	180	R/G	Cgc/Ggc
544					R05007153434	5:7153434-7153434	A	missense_variant	MODERATE	1101	989	330	S/N	aGt/aAt
545					R05007153464	5:7153464-7153464	A	missense_variant	MODERATE	1131	1019	340	R/K	aGa/aAa
546					R05007153568	5:7153568-7153568	G	missense_variant	MODERATE	1235	1123	375	R/G	Agg/Ggg
547		Os05g0215700	LOC_Os05g12481	expressed protein	R05007169377	5:7169377-7169377	G	missense_variant	MODERATE	187	77	26	E/A	gAg/gCg
548					R05007169384	5:7169384-7169384	C	missense_variant	MODERATE	180	70	24	S/A	Tcg/Gcg
549		Os05g0215800	LOC_Os05g12490	transporter-related, putative, expressed	R05007171683	5:7171683-7171683	A	missense_variant	MODERATE	1176	925	309	R/C	Cgc/Tgc
550					R05007171866	5:7171866-7171866	T	missense_variant	MODERATE	993	742	248	G/R	Gga/Aga
551					R05007173184	5:7173184-7173184	A	missense_variant,splice_region_variant	MODERATE	928	677	226	T/M	aCg/aTg
552					R05007173910	5:7173910-7173910	A	missense_variant	MODERATE	648	397	133	L/F	Ctc/Ttc
553					R05007174140	5:7174140-7174140	A	missense_variant	MODERATE	499	248	83	S/F	tCt/tTt
554		Os05g0216950	LOC_Os05g12570	NB-ARC domain containing protein, expressed	R05007212921	5:7212921-7212921	T	stop_gained	HIGH	202	202	68	Q/*	Cag/Tag
555					R05007213056	5:7213056-7213056	A	missense_variant	MODERATE	337	337	113	V/I	Gtt/Att
556					R05007213068	5:7213068-7213068	G	missense_variant	MODERATE	349	349	117	K/E	Aaa/Gaa
557					R05007213084	5:7213084-7213084	C	missense_variant	MODERATE	365	365	122	L/P	cTa/cCa
558					R05007213230	5:7213230-7213230	C	stop_lost	HIGH	511	511	171	*/Q	Tag/Cag
559					R05007213380	5:7213380-7213380	C	missense_variant	MODERATE	661	661	221	A/P	Gcg/Ccg
560					R05007213416	5:7213416-7213416	T	stop_gained	HIGH	697	697	233	Q/*	Cag/Tag
561					R05007213464	5:7213464-7213464	T	missense_variant	MODERATE	745	745	249	H/Y	Cat/Tat
562					R05007213638	5:7213638-7213638	T	missense_variant	MODERATE	919	919	307	P/S	Cct/Tct
563					R05007213789	5:7213789-7213789	T	missense_variant	MODERATE	1070	1070	357	T/I	aCa/aTa
564					R05007213818	5:7213818-7213818	G	missense_variant	MODERATE	1099	1099	367	L/V	Ctg/Gtg
565					R05007213846	5:7213846-7213846	C	missense_variant	MODERATE	1127	1127	376	L/S	tTa/tCa
566					R05007213969	5:7213969-7213969	T	missense_variant	MODERATE	1250	1250	417	T/I	aCt/aTt
567					R05007214199	5:7214199-7214199	G	missense_variant	MODERATE	1480	1480	494	K/E	Aaa/Gaa
568					R05007214232	5:7214232-7214232	C	missense_variant	MODERATE	1513	1513	505	C/R	Tgc/Cgc
569					R05007214233	5:7214233-7214233	G	missense_variant	MODERATE	1514	1514	505	P/R	cCc/cGc
570					R05007215712	5:7215712-7215712	A	missense_variant	MODERATE	1763	1763	588	R/H	cGc/cAc
571					R05007215796	5:7215796-7215796	A	missense_variant	MODERATE	1847	1847	616	R/H	cGt/cAt
572					R05007215871	5:7215871-7215871	A	missense_variant	MODERATE	1922	1922	641	R/K	aGa/aAa
573					R05007215894	5:7215894-7215894	T	missense_variant	MODERATE	1945	1945	649	P/S	Ccg/Tcg
574					R05007215982	5:7215982-7215982	A	missense_variant	MODERATE	2033	2033	678	G/E	gGa/gAa
575					R05007215996	5:7215996-7215996	A	missense_variant	MODERATE	2047	2047	683	G/S	Ggc/Agc
576					R05007216008	5:7216008-7216008	T	missense_variant	MODERATE	2059	2059	687	P/S	Ccg/Tcg
577					R05007216068	5:7216068-7216068	A	missense_variant	MODERATE	2119	2119	707	G/S	Ggc/Agc
578					R05007216152	5:7216152-7216152	C	missense_variant	MODERATE	2203	2203	735	W/R	Tgg/Cgg
579					R05007216156	5:7216156-7216156	A	missense_variant	MODERATE	2207	2207	736	R/Q	cGa/cAa
580					R05007216224	5:7216224-7216224	A	missense_variant	MODERATE	2275	2275	759	G/S	Ggc/Agc
581					R05007216287	5:7216287-7216287	G	missense_variant	MODERATE	2338	2338	780	C/G	Tgt/Ggt
582					R05007216333	5:7216333-7216333	A	missense_variant	MODERATE	2384	2384	795	R/H	cGt/cAt
583					R05007216409	5:7216409-7216409	G	missense_variant	MODERATE	2460	2460	820	D/E	gaT/gaG
584					R05007216464	5:7216464-7216464	G	missense_variant	MODERATE	2515	2515	839	S/G	Agc/Ggc
585					R05007216561	5:7216561-7216561	G	missense_variant	MODERATE	2612	2612	871	Q/R	cAa/cGa
586					R05007216632	5:7216632-7216632	T	missense_variant	MODERATE	2683	2683	895	V/F	Gtc/Ttc
587					R05007216660	5:7216660-7216660	G	missense_variant	MODERATE	2711	2711	904	D/G	gAc/gGc
588					R05007216684	5:7216684-7216684	G	missense_variant	MODERATE	2735	2735	912	Q/R	cAg/cGg
589		Os05g0217000	LOC_Os05g12580	expressed protein	R05007219859	5:7219859-7219859	T	missense_variant	MODERATE	89	37	13	V/I	Gtc/Atc
590					R05007250068	5:7250068-7250068	G	missense_variant	MODERATE	89	22	8	L/V	Ctc/Gtc
591					R05007250080	5:7250080-7250080	A	missense_variant,splice_region_variant	MODERATE	101	34	12	L/M	Ctg/Atg
592					R05007250405	5:7250405-7250405	A	missense_variant	MODERATE	137	70	24	P/T	Cca/Aca
593		Os05g0217800	LOC_Os05g12640	BURP domain containing protein, expressed	R05007256635	5:7256635-7256635	T	missense_variant	MODERATE	601	532	178	V/L	Gtg/Ttg
594					R05007256638	5:7256638-7256638	A	missense_variant	MODERATE	604	535	179	V/I	Gtc/Atc
595					R05007256642	5:7256642-7256642	G	missense_variant	MODERATE	608	539	180	N/S	aAc/aGc
596		Os05g0218100	LOC_Os05g12670	expressed protein	R05007272141	5:7272141-7272141	A	missense_variant	MODERATE	438	391	131	A/S	Gcg/Tcg
597					R05007272168	5:7272168-7272168	A	missense_variant	MODERATE	411	364	122	D/Y	Gac/Tac
598					R05007272231	5:7272231-7272231	C	missense_variant	MODERATE	348	301	101	S/G	Agc/Ggc
599					R05007272331	5:7272331-7272331	C	missense_variant	MODERATE	248	201	67	D/E	gaT/gaG
600					R05007272431	5:7272431-7272431	G	missense_variant	MODERATE	148	101	34	E/A	gAg/gCg
601	qBLS8.1	Os08g0372700	LOC_Os08g28540.1	resistance protein LR10, putative, expressed	R08017427467	8:17427467-17427467	T	missense_variant	MODERATE	70	70	24	L/F	Ctt/Ttt
602					R08017427536	8:17427536-17427536	G	missense_variant	MODERATE	139	139	47	P/A	Ccc/Gcc
603					R08017427609	8:17427609-17427609	G	missense_variant	MODERATE	212	212	71	E/G	gAa/gGa
604					R08017427730	8:17427730-17427730	A	missense_variant	MODERATE	333	333	111	M/I	atG/atA
605					R08017427761	8:17427761-17427761	G	missense_variant	MODERATE	364	364	122	Q/E	Caa/Gaa
606					R08017427775	8:17427775-17427775	A	missense_variant	MODERATE	378	378	126	S/R	agC/agA
607					R08017427781	8:17427781-17427781	G	missense_variant	MODERATE	384	384	128	I/M	atC/atG
608					R08017427782	8:17427782-17427782	T	missense_variant	MODERATE	385	385	129	N/Y	Aac/Tac
609					R08017427857	8:17427857-17427857	G	missense_variant	MODERATE	460	460	154	H/D	Cac/Gac
610					R08017427870	8:17427870-17427870	A	missense_variant	MODERATE	473	473	158	S/Y	tCt/tAt
611					R08017427923	8:17427923-17427923	A	missense_variant	MODERATE	526	526	176	V/I	Gta/Ata
612					R08017428053	8:17428053-17428053	A	missense_variant	MODERATE	656	656	219	G/E	gGa/gAa
613					R08017428136	8:17428136-17428136	G	missense_variant	MODERATE	739	739	247	T/A	Aca/Gca
614					R08017428187	8:17428187-17428187	A	missense_variant	MODERATE	790	790	264	F/I	Ttt/Att
615					R08017429610	8:17429610-17429610	T	missense_variant	MODERATE	899	899	300	R/L	cGc/cTc
616					R08017429967	8:17429967-17429967	T	missense_variant	MODERATE	1256	1256	419	S/F	tCt/tTt
617					R08017430080	8:17430080-17430080	T	missense_variant	MODERATE	1369	1369	457	H/Y	Cat/Tat
618					R08017430195	8:17430195-17430195	G	missense_variant	MODERATE	1484	1484	495	D/G	gAc/gGc
619					R08017430264	8:17430264-17430264	T	missense_variant	MODERATE	1553	1553	518	C/F	tGt/tTt
620					R08017430336	8:17430336-17430336	C	missense_variant	MODERATE	1625	1625	542	I/T	aTc/aCc
621					R08017430424	8:17430424-17430424	G	missense_variant	MODERATE	1713	1713	571	H/Q	caC/caG
622					R08017430460	8:17430460-17430460	C	missense_variant	MODERATE	1749	1749	583	L/F	ttG/ttC
623					R08017430461	8:17430461-17430461	A	missense_variant	MODERATE	1750	1750	584	Q/K	Cag/Aag
624					R08017430543	8:17430543-17430543	C	missense_variant	MODERATE	1832	1832	611	Q/P	cAa/cCa
625					R08017430647	8:17430647-17430647	A	missense_variant	MODERATE	1936	1936	646	L/I	Cta/Ata
626					R08017430680	8:17430680-17430680	A	missense_variant	MODERATE	1969	1969	657	G/S	Ggt/Agt
627					R08017430770	8:17430770-17430770	G	missense_variant	MODERATE	2059	2059	687	K/E	Aag/Gag
628					R08017430953	8:17430953-17430953	T	missense_variant	MODERATE	2242	2242	748	L/F	Ctc/Ttc
629					R08017431032	8:17431032-17431032	A	stop_gained	HIGH	2321	2321	774	L/*	tTa/tAa
630					R08017431200	8:17431200-17431200	C	missense_variant	MODERATE	2489	2489	830	M/T	aTg/aCg
631					R08017431289	8:17431289-17431289	T	missense_variant	MODERATE	2578	2578	860	T/S	Act/Tct
632					R08017431295	8:17431295-17431295	T	missense_variant	MODERATE	2584	2584	862	A/S	Gct/Tct
633		Os08g0372900	LOC_Os08g28560.1	expressed protein	R08017439751	8:17439751-17439751	C	missense_variant	MODERATE	1227	1151	384	A/G	gCg/gGg
634					R08017439779	8:17439779-17439779	T	missense_variant	MODERATE	1199	1123	375	V/I	Gtc/Atc
635					R08017439797	8:17439797-17439797	G	stop_lost	HIGH	1181	1105	369	*/Q	Taa/Caa
636					R08017439871	8:17439871-17439871	C	missense_variant	MODERATE	1107	1031	344	D/G	gAc/gGc
637					R08017439892	8:17439892-17439892	T	missense_variant	MODERATE	1086	1010	337	S/N	aGt/aAt
638					R08017439922	8:17439922-17439922	T	missense_variant	MODERATE	1056	980	327	P/Q	cCa/cAa
639					R08017439980	8:17439980-17439980	C	missense_variant	MODERATE	998	922	308	S/G	Agt/Ggt
640					R08017440079	8:17440079-17440079	T	missense_variant	MODERATE	899	823	275	Y/N	Tat/Aat
641					R08017440082	8:17440082-17440082	A	missense_variant	MODERATE	896	820	274	A/S	Gcc/Tcc
642					R08017440108	8:17440108-17440108	A	missense_variant	MODERATE	870	794	265	A/V	gCg/gTg
643					R08017440114	8:17440114-17440114	C	missense_variant	MODERATE	864	788	263	I/R	aTa/aGa
644					R08017441578	8:17441578-17441578	G	missense_variant	MODERATE	848	772	258	V/L	Gtg/Ctg
645					R08017441655	8:17441655-17441655	G	missense_variant	MODERATE	771	695	232	L/P	cTt/cCt
646					R08017441679	8:17441679-17441679	T	missense_variant	MODERATE	747	671	224	P/Q	cCa/cAa
647					R08017443158	8:17443158-17443158	A	missense_variant	MODERATE	567	491	164	S/I	aGt/aTt
648					R08017443174	8:17443174-17443174	T	missense_variant	MODERATE	551	475	159	Q/K	Caa/Aaa
649					R08017443312	8:17443312-17443312	A	missense_variant	MODERATE	413	337	113	R/C	Cgc/Tgc
650					R08017443425	8:17443425-17443425	C	missense_variant	MODERATE	300	224	75	L/R	cTg/cGg
651					R08017443501	8:17443501-17443501	T	missense_variant	MODERATE	224	148	50	C/S	Tgc/Agc
652					R08017443512	8:17443512-17443512	A	missense_variant	MODERATE	213	137	46	P/L	cCg/cTg
653					R08017443543	8:17443543-17443543	T	missense_variant	MODERATE	182	106	36	D/N	Gac/Aac
654					R08017443569	8:17443569-17443569	G	missense_variant	MODERATE	156	80	27	V/A	gTc/gCc
655		Os08g0373000	LOC_Os08g28570.1	resistance protein, putative, expressed	R08017451980	8:17451980-17451980	C	missense_variant	MODERATE	17	13	5	I/L	Ata/Cta
656					R08017451990	8:17451990-17451990	C	missense_variant	MODERATE	27	23	8	I/T	aTa/aCa
657					R08017452019	8:17452019-17452019	G	missense_variant	MODERATE	56	52	18	M/V	Atg/Gtg
658					R08017452031	8:17452031-17452031	G	missense_variant	MODERATE	68	64	22	T/A	Act/Gct
659					R08017452037	8:17452037-17452037	G	missense_variant	MODERATE	74	70	24	L/V	Ctt/Gtt
660					R08017452085	8:17452085-17452085	T	missense_variant	MODERATE	122	118	40	T/S	Acc/Tcc
661					R08017452088	8:17452088-17452088	T	missense_variant	MODERATE	125	121	41	L/F	Ctc/Ttc
662					R08017452176	8:17452176-17452176	C	missense_variant	MODERATE	213	209	70	M/T	aTg/aCg
663					R08017452177	8:17452177-17452177	T	missense_variant	MODERATE	214	210	70	M/I	atG/atT
664					R08017452182	8:17452182-17452182	C	missense_variant	MODERATE	219	215	72	V/A	gTa/gCa
665					R08017452242	8:17452242-17452242	G	missense_variant	MODERATE	279	275	92	D/G	gAt/gGt
666					R08017452304	8:17452304-17452304	A	missense_variant	MODERATE	341	337	113	A/T	Gct/Act
667					R08017452308	8:17452308-17452308	A	missense_variant	MODERATE	345	341	114	R/K	aGa/aAa
668					R08017452310	8:17452310-17452310	C	missense_variant	MODERATE	347	343	115	S/R	Agt/Cgt
669					R08017452326	8:17452326-17452326	T	missense_variant	MODERATE	363	359	120	A/V	gCa/gTa
670					R08017452353	8:17452353-17452353	A	missense_variant	MODERATE	390	386	129	T/K	aCg/aAg
671					R08017452361	8:17452361-17452361	A	missense_variant	MODERATE	398	394	132	G/R	Gga/Aga
672					R08017452397	8:17452397-17452397	A	missense_variant	MODERATE	434	430	144	V/I	Gtc/Atc
673					R08017452480	8:17452480-17452480	T	missense_variant	MODERATE	517	513	171	E/D	gaA/gaT
674					R08017452514	8:17452514-17452514	G	missense_variant	MODERATE	551	547	183	N/D	Aat/Gat
675					R08017452517	8:17452517-17452517	T	missense_variant	MODERATE	554	550	184	D/Y	Gat/Tat
676					R08017452553	8:17452553-17452553	G	missense_variant	MODERATE	590	586	196	I/V	Atc/Gtc
677					R08017452677	8:17452677-17452677	G	missense_variant	MODERATE	714	710	237	K/R	aAa/aGa
678					R08017452712	8:17452712-17452712	T	missense_variant	MODERATE	749	745	249	R/C	Cgt/Tgt
679					R08017452724	8:17452724-17452724	G	missense_variant	MODERATE	761	757	253	L/V	Ttg/Gtg
680					R08017452741	8:17452741-17452741	G	stop_gained	HIGH	778	774	258	Y/*	taT/taG
681					R08017453766	8:17453766-17453766	C	missense_variant,splice_region_variant	MODERATE	827	823	275	Y/H	Tac/Cac
682					R08017454139	8:17454139-17454139	G	missense_variant	MODERATE	1200	1196	399	S/C	tCt/tGt
683					R08017454168	8:17454168-17454168	A	missense_variant	MODERATE	1229	1225	409	V/I	Gta/Ata
684					R08017454178	8:17454178-17454178	G	missense_variant	MODERATE	1239	1235	412	T/S	aCt/aGt
685					R08017454294	8:17454294-17454294	A	missense_variant	MODERATE	1355	1351	451	V/I	Gtt/Att
686					R08017454313	8:17454313-17454313	G	missense_variant	MODERATE	1374	1370	457	H/R	cAt/cGt
687					R08017454336	8:17454336-17454336	C	missense_variant	MODERATE	1397	1393	465	F/L	Ttt/Ctt
688					R08017454390	8:17454390-17454390	T	missense_variant	MODERATE	1451	1447	483	R/C	Cgt/Tgt
689					R08017454546	8:17454546-17454546	A	missense_variant	MODERATE	1607	1603	535	E/K	Gag/Aag
690					R08017454588	8:17454588-17454588	A	missense_variant	MODERATE	1649	1645	549	S/T	Tct/Act
691					R08017454618	8:17454618-17454618	A	missense_variant	MODERATE	1679	1675	559	Y/N	Tat/Aat
692					R08017454675	8:17454675-17454675	G	missense_variant	MODERATE	1736	1732	578	R/G	Aga/Gga
693					R08017454694	8:17454694-17454694	G	missense_variant	MODERATE	1755	1751	584	K/R	aAa/aGa
694					R08017454799	8:17454799-17454799	G	missense_variant	MODERATE	1860	1856	619	N/S	aAc/aGc
695					R08017454823	8:17454823-17454823	A	missense_variant	MODERATE	1884	1880	627	G/D	gGc/gAc
696					R08017454835	8:17454835-17454835	C	missense_variant	MODERATE	1896	1892	631	V/A	gTt/gCt
697					R08017454837	8:17454837-17454837	G	missense_variant	MODERATE	1898	1894	632	Q/E	Cag/Gag
698					R08017454847	8:17454847-17454847	C	missense_variant	MODERATE	1908	1904	635	Q/P	cAa/cCa
699					R08017454873	8:17454873-17454873	A	missense_variant	MODERATE	1934	1930	644	V/M	Gtg/Atg
700					R08017454888	8:17454888-17454888	A	missense_variant	MODERATE	1949	1945	649	G/S	Ggc/Agc
701					R08017454949	8:17454949-17454949	C	missense_variant	MODERATE	2010	2006	669	G/A	gGg/gCg
702					R08017454952	8:17454952-17454952	T	missense_variant	MODERATE	2013	2009	670	A/V	gCg/gTg
703					R08017455101	8:17455101-17455101	T	missense_variant	MODERATE	2162	2158	720	H/Y	Cac/Tac
704					R08017455111	8:17455111-17455111	G	missense_variant	MODERATE	2172	2168	723	H/R	cAt/cGt
705					R08017455139	8:17455139-17455139	A	missense_variant	MODERATE	2200	2196	732	M/I	atG/atA
706					R08017455140	8:17455140-17455140	C	missense_variant	MODERATE	2201	2197	733	I/L	Att/Ctt
707					R08017455143	8:17455143-17455143	G	missense_variant	MODERATE	2204	2200	734	R/G	Cgc/Ggc
708					R08017455168	8:17455168-17455168	T	missense_variant	MODERATE	2229	2225	742	W/L	tGg/tTg
709					R08017455195	8:17455195-17455195	G	missense_variant	MODERATE	2256	2252	751	E/G	gAa/gGa
710					R08017455200	8:17455200-17455200	G	missense_variant	MODERATE	2261	2257	753	Y/D	Tac/Gac
711					R08017455207	8:17455207-17455207	T	missense_variant	MODERATE	2268	2264	755	S/L	tCa/tTa
712					R08017455252	8:17455252-17455252	A	missense_variant	MODERATE	2313	2309	770	V/D	gTc/gAc
713					R08017455291	8:17455291-17455291	A	missense_variant	MODERATE	2352	2348	783	S/N	aGt/aAt
714					R08017455369	8:17455369-17455369	G	missense_variant	MODERATE	2430	2426	809	N/S	aAt/aGt
715					R08017455380	8:17455380-17455380	A	missense_variant	MODERATE	2441	2437	813	G/S	Ggt/Agt
716					R08017455476	8:17455476-17455476	A	missense_variant	MODERATE	2537	2533	845	V/I	Gta/Ata
717		Os08g0374000	LOC_Os08g28670.1	pathogenesis-related Bet v I family protein, putative, expressed	R08017511004	8:17511004-17511004	T	missense_variant	MODERATE	541	448	150	A/T	Gct/Act
718					R08017511476	8:17511476-17511476	G	missense_variant	MODERATE	214	121	41	F/L	Ttt/Ctt
719					R08017511505	8:17511505-17511505	C	missense_variant	MODERATE	185	92	31	N/S	aAc/aGc
720		Os08g0374100	LOC_Os08g28680.1	ubiquitin-conjugating enzyme, putative, expressed	R08017514130	8:17514130-17514130	C	missense_variant	MODERATE	438	437	146	K/R	aAg/aGg
721					R08017515105	8:17515105-17515105	T	missense_variant	MODERATE	251	250	84	H/N	Cac/Aac
722					R08017515946	8:17515946-17515946	T	missense_variant	MODERATE	113	112	38	A/T	Gcg/Acg
723		Os08g0374200	LOC_Os08g28690.1	expressed protein	R08017521844	8:17521844-17521844	A	missense_variant	MODERATE	357	355	119	T/S	Act/Tct
724		Os08g0374400	LOC_Os08g28700.1	dnaJ domain containing protein, expressed	R08017538523	8:17538523-17538523	A	missense_variant	MODERATE	1095	1078	360	S/C	Agc/Tgc
725					R08017538623	8:17538623-17538623	T	missense_variant	MODERATE	995	978	326	D/E	gaC/gaA
726					R08017540589	8:17540589-17540589	C	missense_variant	MODERATE	318	301	101	S/G	Agc/Ggc
727					R08017540879	8:17540879-17540879	T	missense_variant	MODERATE	28	11	4	G/E	gGa/gAa
728		Os08g0374600	LOC_Os08g28710.1	receptor protein kinase CRINKLY4 precursor, putative, expressed	R08017558707	8:17558707-17558707	A	missense_variant	MODERATE	491	491	164	G/V	gGa/gTa
729					R08017558737	8:17558737-17558737	G	missense_variant	MODERATE	461	461	154	K/T	aAg/aCg
730					R08017558749	8:17558749-17558749	A	missense_variant	MODERATE	449	449	150	P/L	cCa/cTa
731					R08017559413	8:17559413-17559413	G	missense_variant	MODERATE	109	109	37	C/R	Tgc/Cgc
732					R08017559725	8:17559725-17559725	G	missense_variant	MODERATE	468	438	146	E/D	gaG/gaC
733					R08017560088	8:17560088-17560088	A	missense_variant	MODERATE	105	75	25	K/N	aaG/aaT
734		Os08g0374800	LOC_Os08g28730.1	NAD dependent epimerase/dehydratase family protein, putative, expressed	R08017570611	8:17570611-17570611	G	missense_variant	MODERATE	1352	1103	368	I/T	aTt/aCt
735		Os08g0374900	LOC_Os08g28740.1	expressed protein	R08017581106	8:17581106-17581106	C	stop_lost	HIGH	702	702	234	*/W	tgA/tgG
736					R08017581186	8:17581186-17581186	A	missense_variant	MODERATE	622	622	208	P/S	Ccc/Tcc
737					R08017581258	8:17581258-17581258	G	missense_variant	MODERATE	550	550	184	F/L	Ttt/Ctt
738					R08017582416	8:17582416-17582416	A	missense_variant	MODERATE	502	502	168	P/S	Ccg/Tcg
739					R08017582623	8:17582623-17582623	A	missense_variant	MODERATE	404	404	135	H/L	cAc/cTc
740					R08017583066	8:17583066-17583066	C	missense_variant	MODERATE	65	65	22	L/R	cTc/cGc
741					R08017583102	8:17583102-17583102	C	missense_variant	MODERATE	29	29	10	P/R	cCg/cGg
742		Os08g0375400	LOC_Os08g28790.1	dirigent, putative, expressed	R08017613924	8:17613924-17613924	T	missense_variant	MODERATE	354	350	117	R/L	cGc/cTc
743					R08017613963	8:17613963-17613963	T	missense_variant	MODERATE	393	389	130	T/I	aCc/aTc
744					R08017613971	8:17613971-17613971	A	missense_variant	MODERATE	401	397	133	G/R	Ggg/Agg
745					R08017613978	8:17613978-17613978	T	missense_variant	MODERATE	408	404	135	P/L	cCc/cTc
746					R08017614193	8:17614193-17614193	A	missense_variant	MODERATE	623	619	207	E/K	Gag/Aag
747		Os08g0375800	LOC_Os08g28830.1	pentatricopeptide, putative, expressed	R08017628979	8:17628979-17628979	A	missense_variant	MODERATE	275	61	21	G/S	Ggc/Agc
748					R08017628982	8:17628982-17628982	G	missense_variant	MODERATE	278	64	22	F/V	Ttc/Gtc
749					R08017629352	8:17629352-17629352	A	missense_variant	MODERATE	648	434	145	R/K	aGg/aAg
750					R08017629490	8:17629490-17629490	T	missense_variant	MODERATE	786	572	191	A/V	gCt/gTt
751					R08017629747	8:17629747-17629747	A	missense_variant	MODERATE	1043	829	277	D/N	Gac/Aac
752					R08017630099	8:17630099-17630099	T	missense_variant	MODERATE	1395	1181	394	S/L	tCg/tTg
753					R08017630135	8:17630135-17630135	T	missense_variant	MODERATE	1431	1217	406	A/V	gCg/gTg
754					R08017630207	8:17630207-17630207	G	missense_variant	MODERATE	1503	1289	430	S/C	tCt/tGt
755					R08017630282	8:17630282-17630282	A	missense_variant	MODERATE	1578	1364	455	A/E	gCa/gAa
756					R08017630447	8:17630447-17630447	T	missense_variant	MODERATE	1743	1529	510	T/I	aCt/aTt
757					R08017630846	8:17630846-17630846	G	missense_variant	MODERATE	2142	1928	643	L/W	tTg/tGg
758		Os08g0375900	LOC_Os08g28840.1	hydrolase, NUDIX family, domain containing protein, expressed	R08017634948	8:17634948-17634948	T	missense_variant	MODERATE	160	133	45	A/S	Gcg/Tcg
759					R08017635026	8:17635026-17635026	G	missense_variant	MODERATE	238	211	71	R/G	Cgc/Ggc
760					R08017637906	8:17637906-17637906	T	stop_gained	HIGH	722	697	233	R/*	Cga/Tga
761		Os08g0376300	LOC_Os08g28870.1	receptor-like protein kinase 5 precursor, putative, expressed	R08017650878	8:17650878-17650878	C	missense_variant	MODERATE	2941	2900	967	K/R	aAg/aGg
762					R08017650884	8:17650884-17650884	A	missense_variant	MODERATE	2935	2894	965	K/M	aAg/aTg
763					R08017651014	8:17651014-17651014	T	missense_variant	MODERATE	2805	2764	922	A/T	Gcc/Acc
764					R08017651022	8:17651022-17651022	C	missense_variant	MODERATE	2797	2756	919	A/G	gCg/gGg
765					R08017651047	8:17651047-17651047	T	missense_variant	MODERATE	2772	2731	911	D/N	Gac/Aac
766					R08017651190	8:17651190-17651190	A	missense_variant	MODERATE	2629	2588	863	S/L	tCg/tTg
767					R08017651502	8:17651502-17651502	G	missense_variant	MODERATE	2385	2344	782	G/R	Ggc/Cgc
768					R08017651532	8:17651532-17651532	C	missense_variant	MODERATE	2355	2314	772	L/V	Ctc/Gtc
769					R08017651891	8:17651891-17651891	A	missense_variant	MODERATE	1996	1955	652	S/L	tCg/tTg
770					R08017653193	8:17653193-17653193	T	missense_variant	MODERATE	694	653	218	S/N	aGc/aAc
771					R08017653334	8:17653334-17653334	C	missense_variant	MODERATE	553	512	171	E/G	gAg/gGg
772					R08017653392	8:17653392-17653392	T	missense_variant	MODERATE	495	454	152	A/T	Gcc/Acc
773					R08017653550	8:17653550-17653550	A	missense_variant	MODERATE	337	296	99	R/L	cGg/cTg
774					R08017653841	8:17653841-17653841	A	missense_variant	MODERATE	46	5	2	T/I	aCt/aTt
775		Os08g0376500	LOC_Os08g28880.1	patatin, putative, expressed	R08017664963	8:17664963-17664963	A	missense_variant	MODERATE	776	776	259	S/N	aGc/aAc
776					R08017664969	8:17664969-17664969	A	missense_variant,stop_retained_variant	MODERATE	782	782	261	S/*	tCa/tAa
777					R08017666255	8:17666255-17666255	G	missense_variant	MODERATE	280	280	94	R/G	Cgc/Ggc
778					R08017666354	8:17666354-17666354	G	missense_variant	MODERATE	379	379	127	T/A	Acc/Gcc
779					R08017666390	8:17666390-17666390	T	missense_variant	MODERATE	415	415	139	V/L	Gtg/Ttg
780					R08017666420	8:17666420-17666420	T	missense_variant	MODERATE	445	445	149	G/C	Ggc/Tgc
781					R08017666448	8:17666448-17666448	A	missense_variant	MODERATE	473	473	158	A/E	gCg/gAg
782					R08017666492	8:17666492-17666492	A	missense_variant	MODERATE	517	517	173	G/S	Ggc/Agc
783		Os08g0376600	LOC_Os08g28890.1	protein kinase family protein, putative, expressed	R08017673126	8:17673126-17673126	A	missense_variant	MODERATE	293	172	58	V/I	Gtt/Att
784					R08017673749	8:17673749-17673749	C	missense_variant	MODERATE	916	795	265	Q/H	caG/caC
785					R08017673828	8:17673828-17673828	C	missense_variant	MODERATE	995	874	292	M/L	Atg/Ctg
786					R08017673837	8:17673837-17673837	G	missense_variant	MODERATE	1004	883	295	L/V	Ctg/Gtg
787					R08017673850	8:17673850-17673850	A	missense_variant	MODERATE	1017	896	299	R/H	cGc/cAc
788					R08017673888	8:17673888-17673888	C	missense_variant	MODERATE	1055	934	312	V/L	Gtc/Ctc
789					R08017674022	8:17674022-17674022	C	missense_variant	MODERATE	1189	1068	356	Q/H	caG/caC
790					R08017674025	8:17674025-17674025	C	missense_variant	MODERATE	1192	1071	357	E/D	gaG/gaC
791		Os08g0376700	LOC_Os08g28900.1	OsRR8 type-A response regulator, expressed	R08017678429	8:17678429-17678429	G	splice_acceptor_variant	HIGH	-	-	-	-	-
792					R08017678440	8:17678440-17678440	C	missense_variant	MODERATE	224	224	75	K/T	aAa/aCa
793					R08017678470	8:17678470-17678470	T	missense_variant	MODERATE	254	254	85	S/F	tCc/tTc
794					R08017678485	8:17678485-17678485	T	missense_variant	MODERATE	269	269	90	P/L	cCa/cTa
795					R08017678620	8:17678620-17678620	A	missense_variant	MODERATE	295	295	99	G/R	Gga/Aga
796					R08017678677	8:17678677-17678677	A	missense_variant	MODERATE	352	352	118	L/M	Ctg/Atg
797		Os08g0377100	LOC_Os08g28940.1	OsFBX289 - F-box domain containing protein, expressed	R08017699216	8:17699216-17699216	A	missense_variant	MODERATE	13	13	5	G/R	Ggg/Agg
798					R08017700586	8:17700586-17700586	A	missense_variant	MODERATE	95	95	32	S/N	aGc/aAc
799					R08017701381	8:17701381-17701381	T	missense_variant	MODERATE	211	211	71	R/W	Cgg/Tgg
800					R08017701466	8:17701466-17701466	C	missense_variant	MODERATE	296	296	99	L/S	tTa/tCa
801					R08017701486	8:17701486-17701486	T	missense_variant	MODERATE	316	316	106	L/F	Ctc/Ttc
802					R08017702092	8:17702092-17702092	C	missense_variant	MODERATE	389	389	130	H/P	cAc/cCc
803					R08017702165	8:17702165-17702165	T	missense_variant	MODERATE	462	462	154	M/I	atG/atT
804					R08017702272	8:17702272-17702272	T	missense_variant	MODERATE	569	569	190	R/L	cGc/cTc
805					R08017702297	8:17702297-17702297	A	missense_variant	MODERATE	594	594	198	S/R	agT/agA
806					R08017702345	8:17702345-17702345	C	missense_variant	MODERATE	642	642	214	M/I	atG/atC
807					R08017702361	8:17702361-17702361	G	missense_variant	MODERATE	658	658	220	Y/D	Tat/Gat
808					R08017702389	8:17702389-17702389	T	missense_variant	MODERATE	686	686	229	S/F	tCt/tTt
809					R08017702427	8:17702427-17702427	C	missense_variant	MODERATE	724	724	242	V/L	Gtt/Ctt
810					R08017702456	8:17702456-17702456	T	missense_variant	MODERATE	753	753	251	E/D	gaA/gaT
811					R08017702543	8:17702543-17702543	G	missense_variant	MODERATE	840	840	280	I/M	atA/atG
812					R08017702565	8:17702565-17702565	A	missense_variant	MODERATE	862	862	288	A/T	Gca/Aca
813		Os08g0377200	LOC_Os08g28950.1	response regulator receiver domain containing protein, expressed	R08017714191	8:17714191-17714191	T	missense_variant	MODERATE	49	49	17	H/Y	Cat/Tat
814					R08017714216	8:17714216-17714216	A	missense_variant	MODERATE	74	74	25	R/H	cGc/cAc
815					R08017714227	8:17714227-17714227	T	stop_gained	HIGH	85	85	29	R/*	Cga/Tga
816					R08017714548	8:17714548-17714548	T	missense_variant	MODERATE	199	199	67	L/F	Ctc/Ttc
817					R08017714729	8:17714729-17714729	C	missense_variant	MODERATE	266	266	89	I/T	aTc/aCc
818					R08017714732	8:17714732-17714732	T	missense_variant	MODERATE	269	269	90	P/L	cCa/cTa
819					R08017714734	8:17714734-17714734	T	stop_gained	HIGH	271	271	91	E/*	Gaa/Taa
820					R08017714903	8:17714903-17714903	G	missense_variant	MODERATE	331	331	111	I/V	Att/Gtt
821					R08017714912	8:17714912-17714912	G	missense_variant	MODERATE	340	340	114	L/V	Ctg/Gtg
822		Os08g0377500	LOC_Os08g28970.1	expressed protein	R08017730608	8:17730608-17730608	A	missense_variant	MODERATE	177	4	2	V/M	Gtg/Atg
823					R08017730668	8:17730668-17730668	G	missense_variant	MODERATE	237	64	22	I/V	Atc/Gtc
824					R08017731082	8:17731082-17731082	T	missense_variant	MODERATE	523	350	117	T/M	aCg/aTg
825					R08017731603	8:17731603-17731603	A	missense_variant	MODERATE	765	592	198	A/T	Gcc/Acc
826					R08017731691	8:17731691-17731691	G	missense_variant	MODERATE	853	680	227	Q/R	cAg/cGg
827					R08017731695	8:17731695-17731695	A	missense_variant	MODERATE	857	684	228	H/Q	caT/caA
828					R08017731740	8:17731740-17731740	G	missense_variant	MODERATE	902	729	243	S/R	agC/agG
829		Os08g0377400	LOC_Os08g28980.1	exonuclease, putative, expressed	R08017732166	8:17732166-17732166	A	missense_variant	MODERATE	870	814	272	A/S	Gct/Tct
830					R08017732537	8:17732537-17732537	G	missense_variant	MODERATE	717	661	221	G/R	Ggt/Cgt
831		Os08g0378800	LOC_Os08g29100.1	SAM domain family protein, expressed	R08017816292	8:17816292-17816292	G	missense_variant	MODERATE	471	89	30	I/T	aTc/aCc
832		Os08g0378900	LOC_Os08g29110.1	thioredoxin, putative, expressed	R08017820278	8:17820278-17820278	C	missense_variant	MODERATE	233	157	53	C/G	Tgt/Ggt
833					R08017820308	8:17820308-17820308	C	missense_variant	MODERATE	203	127	43	C/G	Tgc/Ggc
834					R08017820322	8:17820322-17820322	T	missense_variant	MODERATE	189	113	38	G/D	gGt/gAt
835					R08017820323	8:17820323-17820323	C	missense_variant	MODERATE	188	112	38	N/D	Aat/Gat
836		Os08g0379000	LOC_Os08g29124.1	expressed protein	R08017823736	8:17823736-17823736	C	missense_variant,splice_region_variant	MODERATE	3548	3403	1135	S/G	Agt/Ggt
837					R08017828236	8:17828236-17828236	T	missense_variant	MODERATE	3143	2998	1000	E/K	Gaa/Aaa
838					R08017828262	8:17828262-17828262	A	missense_variant	MODERATE	3117	2972	991	H/L	cAt/cTt
839					R08017828344	8:17828344-17828344	C	missense_variant	MODERATE	3035	2890	964	L/V	Ctt/Gtt
840					R08017828616	8:17828616-17828616	C	missense_variant	MODERATE	2763	2618	873	N/S	aAc/aGc
841					R08017828617	8:17828617-17828617	T	missense_variant	MODERATE	2762	2617	873	R/S	Cgc/Agc
842					R08017828646	8:17828646-17828646	G	missense_variant	MODERATE	2733	2588	863	F/S	tTt/tCt
843					R08017828667	8:17828667-17828667	A	missense_variant	MODERATE	2712	2567	856	S/L	tCg/tTg
844					R08017828731	8:17828731-17828731	T	missense_variant	MODERATE	2648	2503	835	A/T	Gct/Act
845					R08017828746	8:17828746-17828746	C	missense_variant	MODERATE	2633	2488	830	N/D	Aac/Gac
846					R08017828791	8:17828791-17828791	C	missense_variant	MODERATE	2588	2443	815	T/A	Act/Gct
847					R08017828902	8:17828902-17828902	C	missense_variant	MODERATE	2477	2332	778	S/A	Tca/Gca
848					R08017828937	8:17828937-17828937	T	missense_variant	MODERATE	2442	2297	766	G/E	gGa/gAa
849					R08017829055	8:17829055-17829055	T	missense_variant	MODERATE	2324	2179	727	E/K	Gag/Aag
850					R08017829136	8:17829136-17829136	A	missense_variant	MODERATE	2243	2098	700	P/S	Cca/Tca
851					R08017829169	8:17829169-17829169	T	missense_variant	MODERATE	2210	2065	689	V/I	Gta/Ata
852					R08017829235	8:17829235-17829235	A	missense_variant	MODERATE	2144	1999	667	D/Y	Gat/Tat
853					R08017829325	8:17829325-17829325	T	missense_variant	MODERATE	2054	1909	637	A/T	Gct/Act
854					R08017829455	8:17829455-17829455	A	missense_variant	MODERATE	1924	1779	593	E/D	gaG/gaT
855					R08017829471	8:17829471-17829471	A	missense_variant	MODERATE	1908	1763	588	G/V	gGa/gTa
856					R08017829474	8:17829474-17829474	A	missense_variant	MODERATE	1905	1760	587	K/I	aAa/aTa
857					R08017829534	8:17829534-17829534	A	missense_variant	MODERATE	1845	1700	567	S/F	tCt/tTt
858					R08017829580	8:17829580-17829580	G	missense_variant	MODERATE	1799	1654	552	S/P	Tca/Cca
859					R08017829606	8:17829606-17829606	C	missense_variant	MODERATE	1773	1628	543	N/S	aAt/aGt
860					R08017830512	8:17830512-17830512	T	missense_variant	MODERATE	1574	1429	477	V/I	Gtt/Att
861					R08017830566	8:17830566-17830566	T	missense_variant	MODERATE	1520	1375	459	V/I	Gta/Ata
862					R08017830768	8:17830768-17830768	G	missense_variant	MODERATE	1435	1290	430	E/D	gaG/gaC
863					R08017831251	8:17831251-17831251	A	missense_variant	MODERATE	1331	1186	396	M/L	Atg/Ttg
864					R08017831447	8:17831447-17831447	C	missense_variant	MODERATE	1218	1073	358	N/S	aAt/aGt
865					R08017834245	8:17834245-17834245	A	missense_variant	MODERATE	1050	905	302	A/V	gCg/gTg
866					R08017835866	8:17835866-17835866	C	missense_variant	MODERATE	576	431	144	Y/C	tAt/tGt
867					R08017836775	8:17836775-17836775	G	missense_variant	MODERATE	447	302	101	G/A	gGt/gCt
868					R08017836791	8:17836791-17836791	C	missense_variant	MODERATE	431	286	96	T/A	Aca/Gca
869					R08017837197	8:17837197-17837197	G	missense_variant	MODERATE	267	122	41	D/A	gAt/gCt
870		Os08g0379200	LOC_Os08g29150.1	phospholipid-transporting ATPase, putative, expressed	R08017850162	8:17850162-17850162	A	missense_variant	MODERATE	542	541	181	A/T	Gct/Act
871					R08017850204	8:17850204-17850204	C	missense_variant	MODERATE	584	583	195	V/L	Gtg/Ctg
872					R08017850244	8:17850244-17850244	G	missense_variant	MODERATE	624	623	208	Q/R	cAg/cGg
873		Os08g0379300	LOC_Os08g29160.1	5-AMP-activated protein kinase beta-1 subunit-related, putative, expressed	R08017853578	8:17853578-17853578	T	missense_variant	MODERATE	836	724	242	R/C	Cgt/Tgt
874		Os08g0379400	LOC_Os08g29170.1	dehydrogenase, putative, expressed	R08017856685	8:17856685-17856685	C	missense_variant	MODERATE	836	671	224	E/G	gAg/gGg
875		Os08g0380100	LOC_Os08g29200.1	BURP domain containing protein, expressed	R08017904348	8:17904348-17904348	G	missense_variant	MODERATE	134	70	24	H/D	Cac/Gac
876					R08017904351	8:17904351-17904351	A	missense_variant	MODERATE	137	73	25	G/S	Ggt/Agt
877					R08017904586	8:17904586-17904586	C	missense_variant	MODERATE	372	308	103	V/A	gTc/gCc
878					R08017904601	8:17904601-17904601	A	missense_variant	MODERATE	387	323	108	G/D	gGt/gAt
879					R08017905455	8:17905455-17905455	G	missense_variant	MODERATE	1241	1177	393	T/A	Acg/Gcg
880					R08017905726	8:17905726-17905726	A	missense_variant	MODERATE	1512	1448	483	A/E	gCg/gAg
881					R08017905848	8:17905848-17905848	A	missense_variant	MODERATE	1634	1570	524	G/R	Ggg/Agg
882					R08017905899	8:17905899-17905899	T	missense_variant	MODERATE	1685	1621	541	R/W	Cgg/Tgg
883		Os08g0382600	LOC_Os08g29390.1	expressed protein	R08018026115	8:18026115-18026115	A	missense_variant	MODERATE	247	41	14	A/E	gCa/gAa
884					R08018026157	8:18026157-18026157	A	missense_variant	MODERATE	289	83	28	G/D	gGc/gAc
885					R08018026540	8:18026540-18026540	G	missense_variant	MODERATE	672	466	156	T/A	Acc/Gcc
886		Os08g0382800	LOC_Os08g29400.2	OsFBX290 - F-box domain containing protein, expressed	R08018028561	8:18028561-18028561	T	missense_variant	MODERATE	784	133	45	T/S	Aca/Tca
887					R08018028597	8:18028597-18028597	A	missense_variant	MODERATE	820	169	57	L/I	Ctt/Att
888					R08018028775	8:18028775-18028775	T	missense_variant	MODERATE	998	347	116	S/F	tCc/tTc
889					R08018028777	8:18028777-18028777	A	missense_variant	MODERATE	1000	349	117	L/M	Ctg/Atg
890					R08018028929	8:18028929-18028929	A	missense_variant	MODERATE	1152	501	167	D/E	gaC/gaA
891					R08018029048	8:18029048-18029048	T	missense_variant	MODERATE	1271	620	207	P/L	cCg/cTg
892					R08018029123	8:18029123-18029123	T	missense_variant	MODERATE	1346	695	232	A/V	gCc/gTc
893					R08018029221	8:18029221-18029221	T	stop_gained	HIGH	1444	793	265	R/*	Cga/Tga
894					R08018029222	8:18029222-18029222	A	missense_variant	MODERATE	1445	794	265	R/Q	cGa/cAa
895					R08018029402	8:18029402-18029402	A	missense_variant	MODERATE	1625	974	325	R/K	aGg/aAg
896		Os08g0383700	LOC_Os08g29500.1	histone-like transcription factor and archaeal histone, putative, expressed	R08018091276	8:18091276-18091276	T	missense_variant	MODERATE	360	359	120	P/L	cCt/cTt
897					R08018091324	8:18091324-18091324	G	missense_variant	MODERATE	408	407	136	H/R	cAt/cGt
898					R08018091362	8:18091362-18091362	C	missense_variant	MODERATE	446	445	149	V/L	Gtc/Ctc
899					R08018091366	8:18091366-18091366	C	missense_variant	MODERATE	450	449	150	H/P	cAc/cCc
900					R08018091606	8:18091606-18091606	G	missense_variant	MODERATE	690	689	230	Q/R	cAa/cGa
901		Os08g0383800	LOC_Os08g29510.1	expressed protein	R08018093547	8:18093547-18093547	A	missense_variant	MODERATE	827	827	276	A/V	gCg/gTg
902					R08018093559	8:18093559-18093559	A	missense_variant	MODERATE	815	815	272	T/M	aCg/aTg
903					R08018093601	8:18093601-18093601	G	missense_variant	MODERATE	773	773	258	E/A	gAa/gCa
904					R08018093659	8:18093659-18093659	A	missense_variant	MODERATE	715	715	239	P/S	Ccg/Tcg
905					R08018093712	8:18093712-18093712	A	missense_variant	MODERATE	662	662	221	A/V	gCg/gTg
906					R08018095044	8:18095044-18095044	G	missense_variant	MODERATE	596	596	199	V/A	gTc/gCc
907		Os08g0384000	LOC_Os08g29520.1	cytochrome b561, putative, expressed	R08018102139	8:18102139-18102139	G	missense_variant	MODERATE	451	364	122	L/V	Ttg/Gtg
908					R08018102145	8:18102145-18102145	G	missense_variant	MODERATE	457	370	124	L/V	Ctt/Gtt
909					R08018102545	8:18102545-18102545	G	missense_variant	MODERATE	761	674	225	K/R	aAg/aGg
910					R08018102573	8:18102573-18102573	C	missense_variant	MODERATE	789	702	234	E/D	gaG/gaC
911		Os08g0384100	LOC_Os08g29530.1	double-stranded RNA binding motif containing protein, expressed	R08018104760	8:18104760-18104760	T	missense_variant	MODERATE	1030	929	310	V/D	gTt/gAt
912		Os08g0384500	LOC_Os08g29570.1	pleiotropic drug resistance protein 3, putative, expressed	R08018131096	8:18131096-18131096	T	missense_variant	MODERATE	914	914	305	R/K	aGg/aAg
913					R08018132099	8:18132099-18132099	A	missense_variant	MODERATE	371	371	124	T/M	aCg/aTg
914		Os08g0384900	LOC_Os08g29590.1	zinc finger, C3HC4 type family protein, expressed	R08018157700	8:18157700-18157700	T	missense_variant	MODERATE	256	35	12	T/M	aCg/aTg
915		Os08g0385000	LOC_Os08g29600.1	seed maturation protein PM41, putative, expressed	R08018161483	8:18161483-18161483	A	missense_variant	MODERATE	115	59	20	S/L	tCg/tTg
916		Os08g0385400	LOC_Os08g29615.1	expressed protein	R08018169149	8:18169149-18169149	G	missense_variant	MODERATE	421	214	72	R/G	Cgc/Ggc
917					R08018169162	8:18169162-18169162	T	missense_variant	MODERATE	434	227	76	S/L	tCg/tTg
918					R08018169180	8:18169180-18169180	T	missense_variant	MODERATE	452	245	82	S/F	tCc/tTc
919		Os08g0385900	LOC_Os08g29650.1	RNA recognition motif containing protein, expressed	R08018195205	8:18195205-18195205	G	missense_variant	MODERATE	812	607	203	R/G	Cga/Gga
920					R08018195296	8:18195296-18195296	A	missense_variant	MODERATE	903	698	233	R/H	cGc/cAc
921					R08018195314	8:18195314-18195314	A	missense_variant	MODERATE	921	716	239	R/H	cGc/cAc
922					R08018195410	8:18195410-18195410	G	missense_variant	MODERATE	1017	812	271	A/G	gCt/gGt
923					R08018195423	8:18195423-18195423	G	missense_variant	MODERATE	1030	825	275	N/K	aaC/aaG
924		Os08g0386200	LOC_Os08g29660.1	WRKY69, expressed	R08018220188	8:18220188-18220188	G	missense_variant	MODERATE	145	10	4	I/V	Att/Gtt
925					R08018220309	8:18220309-18220309	C	missense_variant	MODERATE	266	131	44	V/A	gTc/gCc
926					R08018220639	8:18220639-18220639	C	missense_variant	MODERATE	502	367	123	G/R	Ggc/Cgc
927					R08018220798	8:18220798-18220798	A	missense_variant	MODERATE	661	526	176	A/T	Gcc/Acc
928					R08018220850	8:18220850-18220850	G	missense_variant	MODERATE	713	578	193	A/G	gCc/gGc
929					R08018220966	8:18220966-18220966	A	missense_variant	MODERATE	829	694	232	P/T	Ccg/Acg
930		Os08g0386700	LOC_Os08g29710.1	galactosyltransferase family protein, putative, expressed	R08018244017	8:18244017-18244017	A	missense_variant	MODERATE	436	85	29	A/T	Gcc/Acc
931		Os08g0386800	LOC_Os08g29720.1	mitochondrial carrier protein, putative, expressed	R08018254674	8:18254674-18254674	T	missense_variant	MODERATE	889	712	238	R/W	Cgg/Tgg
932					R08018255394	8:18255394-18255394	C	missense_variant	MODERATE	1166	989	330	V/A	gTa/gCa
933		Os08g0386900	LOC_Os08g29730.1	intracellular protein transport protein USO1-related, putative, expressed	R08018267081	8:18267081-18267081	C	missense_variant	MODERATE	87	85	29	E/Q	Gaa/Caa
934					R08018267123	8:18267123-18267123	G	missense_variant	MODERATE	129	127	43	Q/E	Cag/Gag
935					R08018267831	8:18267831-18267831	C	missense_variant	MODERATE	515	513	171	E/D	gaA/gaC
936					R08018269014	8:18269014-18269014	A	missense_variant	MODERATE	918	916	306	A/T	Gct/Act
937					R08018269155	8:18269155-18269155	A	missense_variant	MODERATE	1059	1057	353	A/T	Gca/Aca
938					R08018269188	8:18269188-18269188	T	missense_variant	MODERATE	1092	1090	364	T/S	Acc/Tcc
939	qBLS9.1	Os09g0279300	LOC_Os09g10740	mitochondrial import inner membrane translocase subunit Tim17, putative, expressed	R09005863993	9:5863993-5863993	T	missense_variant	MODERATE	72	53	18	T/M	aCg/aTg
940					R09005863998	9:5863998-5863998	C	missense_variant	MODERATE	77	58	20	K/Q	Aag/Cag
941		Os09g0279400	LOC_Os09g10750	rhodanese-like, putative, expressed	R09005866861	9:5866861-5866861	T	missense_variant	MODERATE	203	82	28	P/S	Cca/Tca
942					R09005866891	9:5866891-5866891	G	missense_variant	MODERATE	233	112	38	R/G	Agg/Ggg
943					R09005868362	9:5868362-5868362	G	missense_variant	MODERATE	536	415	139	P/A	Ccg/Gcg
944		Os09g0279500	LOC_Os09g10760	RNA recognition motif containing protein, putative, expressed	R09005871928	9:5871928-5871928	G	missense_variant	MODERATE	755	670	224	E/Q	Gag/Cag
945					R09005873024	9:5873024-5873024	G	missense_variant	MODERATE	165	80	27	F/S	tTc/tCc
946		Os09g0279600	LOC_Os09g10770	OsTOP6B - Topoisomerase 6 subunit B, expressed	R09005882049	9:5882049-5882049	T	missense_variant	MODERATE	1909	1827	609	E/D	gaG/gaT
947		Os09g0280300	LOC_Os09g10820	oxidoreductase domain protein, putative, expressed	R09005900807	9:5900807-5900807	T	missense_variant	MODERATE	118	89	30	A/V	gCc/gTc
948					R09005901851	9:5901851-5901851	A	missense_variant	MODERATE	303	274	92	D/N	Gac/Aac
949					R09005902371	9:5902371-5902371	A	missense_variant	MODERATE	497	468	156	M/I	atG/atA
950					R09005902384	9:5902384-5902384	T	missense_variant	MODERATE	510	481	161	D/Y	Gat/Tat
951					R09005903974	9:5903974-5903974	A	missense_variant	MODERATE	688	659	220	R/H	cGt/cAt
952		Os09g0280500	LOC_Os09g10840	transcription factor, putative, expressed	R09005920442	9:5920442-5920442	C	missense_variant	MODERATE	603	365	122	G/A	gGt/gCt
953					R09005922570	9:5922570-5922570	G	missense_variant	MODERATE	1074	836	279	N/S	aAc/aGc
954					R09005926536	9:5926536-5926536	A	missense_variant	MODERATE	1352	1114	372	D/N	Gac/Aac
955		Os09g0280600	LOC_Os09g10850	meiotic coiled-coil protein 7, putative, expressed	R09005937711	9:5937711-5937711	C	missense_variant,splice_region_variant	MODERATE	504	413	138	E/G	gAg/gGg
956		Os09g0281300	LOC_Os09g10910	fiber protein Fb34, putative, expressed	R09005991730	9:5991730-5991730	G	missense_variant	MODERATE	655	500	167	M/T	aTg/aCg
957		Os09g0281600	LOC_Os09g10930	gamma response I protein, putative, expressed	R09006016896	9:6016896-6016896	A	missense_variant	MODERATE	470	103	35	A/T	Gcc/Acc
958					R09006017176	9:6017176-6017176	C	missense_variant	MODERATE	750	383	128	V/A	gTg/gCg
959					R09006017232	9:6017232-6017232	A	missense_variant	MODERATE	806	439	147	A/T	Gca/Aca
960					R09006017247	9:6017247-6017247	T	missense_variant	MODERATE	821	454	152	D/Y	Gac/Tac
961					R09006017309	9:6017309-6017309	G	missense_variant	MODERATE	883	516	172	H/Q	caT/caG
962					R09006017376	9:6017376-6017376	A	missense_variant	MODERATE	950	583	195	E/K	Gaa/Aaa
963					R09006017400	9:6017400-6017400	C	missense_variant	MODERATE	974	607	203	S/P	Tca/Cca
964		Os09g0281700	LOC_Os09g10940	ras-related protein, putative, expressed	R09006022435	9:6022435-6022435	T	missense_variant	MODERATE	453	44	15	R/M	aGg/aTg
965		Os09g0281800	LOC_Os09g10950	expressed protein	R09006034205	9:6034205-6034205	C	missense_variant	MODERATE	611	498	166	K/N	aaG/aaC
966					R09006034246	9:6034246-6034246	T	missense_variant	MODERATE	652	539	180	A/V	gCg/gTg
967					R09006034383	9:6034383-6034383	T	missense_variant	MODERATE	789	676	226	A/S	Gcc/Tcc
968					R09006034818	9:6034818-6034818	G	missense_variant	MODERATE	1224	1111	371	I/V	Atc/Gtc
969					R09006034917	9:6034917-6034917	A	missense_variant	MODERATE	1323	1210	404	A/T	Gcg/Acg
970					R09006034930	9:6034930-6034930	A	missense_variant	MODERATE	1336	1223	408	S/N	aGt/aAt
971					R09006034956	9:6034956-6034956	G	missense_variant	MODERATE	1362	1249	417	S/G	Agc/Ggc
972		Os09g0281900	LOC_Os09g10960	SWP, putative, expressed	R09006038542	9:6038542-6038542	G	missense_variant	MODERATE	5379	4997	1666	M/T	aTg/aCg
973					R09006038811	9:6038811-6038811	C	missense_variant	MODERATE	5110	4728	1576	I/M	atT/atG
974					R09006038822	9:6038822-6038822	A	missense_variant	MODERATE	5099	4717	1573	H/Y	Cat/Tat
975					R09006040207	9:6040207-6040207	A	missense_variant	MODERATE	4457	4075	1359	A/S	Gcc/Tcc
976					R09006040629	9:6040629-6040629	G	missense_variant	MODERATE	4035	3653	1218	V/A	gTg/gCg
977					R09006040689	9:6040689-6040689	A	missense_variant	MODERATE	3975	3593	1198	A/V	gCa/gTa
978					R09006041197	9:6041197-6041197	T	missense_variant	MODERATE	3548	3166	1056	S/T	Tcg/Acg
979					R09006041518	9:6041518-6041518	T	missense_variant	MODERATE	3227	2845	949	A/T	Gct/Act
980					R09006041796	9:6041796-6041796	A	missense_variant	MODERATE	2949	2567	856	S/L	tCa/tTa
981					R09006041890	9:6041890-6041890	C	missense_variant	MODERATE	2855	2473	825	L/V	Ctc/Gtc
982					R09006043092	9:6043092-6043092	C	missense_variant	MODERATE	2303	1921	641	M/V	Atg/Gtg
983					R09006043095	9:6043095-6043095	T	missense_variant	MODERATE	2300	1918	640	V/I	Gta/Ata
984					R09006043351	9:6043351-6043351	G	missense_variant	MODERATE	2044	1662	554	M/I	atG/atC
985					R09006046778	9:6046778-6046778	C	missense_variant	MODERATE	1506	1124	375	L/W	tTg/tGg
986					R09006047003	9:6047003-6047003	A	missense_variant	MODERATE	1281	899	300	S/L	tCa/tTa
987					R09006047061	9:6047061-6047061	T	missense_variant	MODERATE	1223	841	281	Q/K	Cag/Aag
988					R09006047429	9:6047429-6047429	A	missense_variant	MODERATE	855	473	158	P/L	cCg/cTg
989		Os09g0282300	LOC_Os09g10980	ZOS9-02 - C2H2 zinc finger protein, expressed	R09006066508	9:6066508-6066508	T	missense_variant	MODERATE	359	359	120	A/E	gCa/gAa
990					R09006066518	9:6066518-6066518	T	missense_variant	MODERATE	349	349	117	E/K	Gaa/Aaa
991					R09006066521	9:6066521-6066521	T	missense_variant	MODERATE	346	346	116	E/K	Gag/Aag
992					R09006066596	9:6066596-6066596	T	missense_variant	MODERATE	271	271	91	G/S	Ggc/Agc
993					R09006066620	9:6066620-6066620	T	missense_variant	MODERATE	247	247	83	D/N	Gat/Aat
994					R09006066853	9:6066853-6066853	T	missense_variant	MODERATE	14	14	5	S/N	aGc/aAc
995		Os09g0282701	LOC_Os09g11005	expressed protein	R09006094068	9:6094068-6094068	T	missense_variant	MODERATE	502	152	51	S/N	aGc/aAc
996	qBLS11.1	Os11g0236000	LOC_Os11g12800	glycerophosphoryl diester phosphodiesterase family protein, putative, expressed	R11007254499	11:7254499-7254499	T	missense_variant	MODERATE	38	5	2	R/K	aGa/aAa
997		Os11g0236100	LOC_Os11g12810	sucrose-phosphate synthase, putative, expressed	R11007256554	11:7256554-7256554	T	missense_variant	MODERATE	1161	1160	387	A/E	gCg/gAg
998					R11007257089	11:7257089-7257089	T	missense_variant	MODERATE	716	715	239	V/I	Gtc/Atc
999					R11007261716	11:7261716-7261716	A	missense_variant	MODERATE	665	665	222	T/M	aCg/aTg
1000					R11007261724	11:7261724-7261724	T	stop_gained	HIGH	657	657	219	W/*	tgG/tgA
1001					R11007261740	11:7261740-7261740	A	missense_variant	MODERATE	641	641	214	S/L	tCg/tTg
1002					R11007261758	11:7261758-7261758	A	missense_variant	MODERATE	623	623	208	T/M	aCg/aTg
1003					R11007261767	11:7261767-7261767	T	missense_variant	MODERATE	614	614	205	R/H	cGt/cAt
1004					R11007261797	11:7261797-7261797	C	missense_variant	MODERATE	584	584	195	H/R	cAt/cGt
1005					R11007261836	11:7261836-7261836	T	missense_variant	MODERATE	545	545	182	R/Q	cGg/cAg
1006					R11007261837	11:7261837-7261837	G	missense_variant	MODERATE	544	544	182	G/R	Ggg/Cgg
1007					R11007261861	11:7261861-7261861	T	missense_variant	MODERATE	520	520	174	V/I	Gtt/Att
1008					R11007261978	11:7261978-7261978	T	missense_variant	MODERATE	403	403	135	V/M	Gtg/Atg
1009					R11007262191	11:7262191-7262191	T	missense_variant	MODERATE	190	190	64	V/I	Gta/Ata
1010					R11007262192	11:7262192-7262192	T	missense_variant	MODERATE	189	189	63	F/L	ttC/ttA
1011					R11007262209	11:7262209-7262209	T	missense_variant	MODERATE	172	172	58	G/R	Gga/Aga
1012					R11007262220	11:7262220-7262220	A	missense_variant	MODERATE	161	161	54	A/V	gCa/gTa
1013					R11007262222	11:7262222-7262222	T	missense_variant	MODERATE	159	159	53	F/L	ttC/ttA
1014					R11007262241	11:7262241-7262241	A	missense_variant	MODERATE	140	140	47	S/L	tCg/tTg
1015					R11007262250	11:7262250-7262250	T	missense_variant	MODERATE	131	131	44	R/K	aGa/aAa
1016		Os11g0237300	LOC_Os11g13390	expressed protein	R11007332378	11:7332378-7332378	G	missense_variant	MODERATE	246	164	55	V/A	gTg/gCg
1017					R11007332439	11:7332439-7332439	C	missense_variant	MODERATE	185	103	35	I/V	Att/Gtt
1018					R11007332469	11:7332469-7332469	C	missense_variant	MODERATE	155	73	25	L/V	Ctt/Gtt
1019					R11007332474	11:7332474-7332474	T	missense_variant	MODERATE	150	68	23	L/Q	cTg/cAg
1020		Os11g0237600	LOC_Os11g13410	mla1, putative, expressed	R11007343678	11:7343678-7343678	A	missense_variant	MODERATE	1269	1261	421	H/N	Cat/Aat
1021					R11007343963	11:7343963-7343963	T	stop_gained	HIGH	1554	1546	516	R/*	Cga/Tga
1022					R11007343990	11:7343990-7343990	C	missense_variant	MODERATE	1581	1573	525	I/L	Att/Ctt
1023					R11007344278	11:7344278-7344278	C	missense_variant	MODERATE	1869	1861	621	C/R	Tgt/Cgt
1024					R11007345034	11:7345034-7345034	C	missense_variant	MODERATE	2625	2617	873	K/Q	Aag/Cag
1025					R11007345431	11:7345431-7345431	G	missense_variant	MODERATE	2928	2920	974	R/G	Agg/Ggg
1026					R11007345434	11:7345434-7345434	T	missense_variant	MODERATE	2931	2923	975	L/F	Ctc/Ttc
1027					R11007345655	11:7345655-7345655	T	missense_variant	MODERATE	2959	2951	984	G/V	gGa/gTa
1028		Os11g0237900	LOC_Os11g13430	RGH1A, putative, expressed	R11007356354	11:7356354-7356354	G	missense_variant	MODERATE	189	189	63	D/E	gaT/gaG
1029					R11007356460	11:7356460-7356460	T	missense_variant	MODERATE	295	295	99	V/L	Gtg/Ttg
1030					R11007356505	11:7356505-7356505	T	missense_variant	MODERATE	340	340	114	R/C	Cgc/Tgc
1031					R11007356746	11:7356746-7356746	T	missense_variant	MODERATE	581	581	194	T/M	aCg/aTg
1032					R11007356755	11:7356755-7356755	A	missense_variant	MODERATE	590	590	197	R/H	cGt/cAt
1033					R11007357868	11:7357868-7357868	G	missense_variant	MODERATE	1054	1054	352	S/G	Agt/Ggt
1034					R11007358099	11:7358099-7358099	T	missense_variant	MODERATE	1285	1285	429	H/Y	Cac/Tac
1035					R11007358519	11:7358519-7358519	A	missense_variant	MODERATE	1705	1705	569	V/I	Gtt/Att
1036					R11007358769	11:7358769-7358769	G	missense_variant	MODERATE	1955	1955	652	K/R	aAg/aGg
1037					R11007358852	11:7358852-7358852	G	missense_variant	MODERATE	2038	2038	680	L/V	Ctt/Gtt
1038					R11007358859	11:7358859-7358859	G	missense_variant	MODERATE	2045	2045	682	A/G	gCt/gGt
1039					R11007358877	11:7358877-7358877	G	missense_variant	MODERATE	2063	2063	688	N/S	aAt/aGt
1040					R11007358887	11:7358887-7358887	T	missense_variant	MODERATE	2073	2073	691	K/N	aaA/aaT
1041					R11007358895	11:7358895-7358895	G	missense_variant	MODERATE	2081	2081	694	E/G	gAa/gGa
1042					R11007358908	11:7358908-7358908	G	missense_variant	MODERATE	2094	2094	698	N/K	aaT/aaG
1043					R11007358924	11:7358924-7358924	G	missense_variant	MODERATE	2110	2110	704	I/V	Ata/Gta
1044					R11007358934	11:7358934-7358934	A	missense_variant	MODERATE	2120	2120	707	R/K	aGg/aAg
1045					R11007358945	11:7358945-7358945	C	missense_variant	MODERATE	2131	2131	711	I/L	Att/Ctt
1046					R11007359042	11:7359042-7359042	T	missense_variant	MODERATE	2228	2228	743	T/I	aCc/aTc
1047					R11007359051	11:7359051-7359051	C	missense_variant	MODERATE	2237	2237	746	V/A	gTc/gCc
1048					R11007359080	11:7359080-7359080	T	missense_variant	MODERATE	2266	2266	756	P/S	Cct/Tct
1049					R11007359111	11:7359111-7359111	A	missense_variant	MODERATE	2297	2297	766	R/K	aGa/aAa
1050					R11007359153	11:7359153-7359153	C	missense_variant	MODERATE	2339	2339	780	H/P	cAc/cCc
1051					R11007359156	11:7359156-7359156	T	missense_variant	MODERATE	2342	2342	781	S/L	tCg/tTg
1052					R11007359203	11:7359203-7359203	G	missense_variant	MODERATE	2389	2389	797	R/G	Agg/Ggg
1053					R11007359206	11:7359206-7359206	G	missense_variant	MODERATE	2392	2392	798	K/E	Aaa/Gaa
1054					R11007359233	11:7359233-7359233	T	missense_variant	MODERATE	2419	2419	807	P/S	Cct/Tct
1055					R11007359267	11:7359267-7359267	A	missense_variant	MODERATE	2453	2453	818	R/Q	cGa/cAa
1056					R11007359272	11:7359272-7359272	T	missense_variant	MODERATE	2458	2458	820	P/S	Cct/Tct
1057					R11007359288	11:7359288-7359288	C	missense_variant	MODERATE	2474	2474	825	M/T	aTg/aCg
1058					R11007359295	11:7359295-7359295	A	missense_variant	MODERATE	2481	2481	827	S/R	agT/agA
1059					R11007359318	11:7359318-7359318	G	missense_variant	MODERATE	2504	2504	835	T/R	aCa/aGa
1060					R11007359347	11:7359347-7359347	T	missense_variant	MODERATE	2533	2533	845	P/S	Cct/Tct
1061					R11007359357	11:7359357-7359357	T	missense_variant	MODERATE	2543	2543	848	T/M	aCg/aTg
1062					R11007359366	11:7359366-7359366	T	missense_variant	MODERATE	2552	2552	851	A/V	gCa/gTa
1063					R11007359374	11:7359374-7359374	C	missense_variant	MODERATE	2560	2560	854	T/P	Acc/Ccc
1064					R11007359422	11:7359422-7359422	T	missense_variant	MODERATE	2608	2608	870	A/S	Gca/Tca
1065					R11007359439	11:7359439-7359439	T	missense_variant	MODERATE	2625	2625	875	L/F	ttA/ttT
1066					R11007359441	11:7359441-7359441	C	missense_variant	MODERATE	2627	2627	876	V/A	gTg/gCg
1067					R11007359447	11:7359447-7359447	A	missense_variant	MODERATE	2633	2633	878	G/D	gGt/gAt
1068					R11007359473	11:7359473-7359473	C	missense_variant	MODERATE	2659	2659	887	C/R	Tgt/Cgt
1069					R11007359474	11:7359474-7359474	T	missense_variant	MODERATE	2660	2660	887	C/F	tGt/tTt
1070					R11007359488	11:7359488-7359488	G	missense_variant	MODERATE	2674	2674	892	I/V	Att/Gtt
1071					R11007359498	11:7359498-7359498	C	missense_variant	MODERATE	2684	2684	895	L/S	tTa/tCa
1072					R11007359517	11:7359517-7359517	G	missense_variant	MODERATE	2703	2703	901	D/E	gaT/gaG
1073					R11007359519	11:7359519-7359519	A	missense_variant	MODERATE	2705	2705	902	P/Q	cCa/cAa
1074					R11007359521	11:7359521-7359521	G	missense_variant	MODERATE	2707	2707	903	P/A	Ccg/Gcg
1075					R11007359525	11:7359525-7359525	G	missense_variant	MODERATE	2711	2711	904	K/R	aAg/aGg
1076					R11007359531	11:7359531-7359531	C	missense_variant	MODERATE	2717	2717	906	I/T	aTt/aCt
1077					R11007359537	11:7359537-7359537	G	missense_variant	MODERATE	2723	2723	908	K/R	aAg/aGg
1078					R11007359548	11:7359548-7359548	A	missense_variant	MODERATE	2734	2734	912	G/S	Ggt/Agt
1079					R11007359551	11:7359551-7359551	C	missense_variant	MODERATE	2737	2737	913	D/H	Gac/Cac
1080					R11007359554	11:7359554-7359554	C	missense_variant	MODERATE	2740	2740	914	K/Q	Aaa/Caa
1081					R11007359556	11:7359556-7359556	C	missense_variant	MODERATE	2742	2742	914	K/N	aaA/aaC
1082					R11007359557	11:7359557-7359557	G	missense_variant	MODERATE	2743	2743	915	I/V	Atc/Gtc
1083					R11007359569	11:7359569-7359569	T	missense_variant	MODERATE	2755	2755	919	P/S	Ccc/Tcc
1084					R11007359572	11:7359572-7359572	T	missense_variant	MODERATE	2758	2758	920	H/Y	Cat/Tat
1085		Os11g0238000	LOC_Os11g13440	RGH1A, putative, expressed	R11007365119	11:7365119-7365119	G	missense_variant	MODERATE	22	22	8	I/V	Atc/Gtc
1086					R11007365261	11:7365261-7365261	T	missense_variant	MODERATE	164	164	55	A/V	gCg/gTg
1087					R11007365284	11:7365284-7365284	G	stop_lost	HIGH	187	187	63	*/E	Tag/Gag
1088					R11007365462	11:7365462-7365462	G	missense_variant	MODERATE	365	365	122	Q/R	cAa/cGa
1089					R11007365484	11:7365484-7365484	A	missense_variant	MODERATE	387	387	129	M/I	atG/atA
1090					R11007365572	11:7365572-7365572	A	missense_variant	MODERATE	475	475	159	E/K	Gag/Aag
1091					R11007365620	11:7365620-7365620	T	missense_variant	MODERATE	523	523	175	V/L	Gtg/Ttg
1092					R11007365713	11:7365713-7365713	G	missense_variant	MODERATE	616	616	206	R/G	Aga/Gga
1093					R11007365722	11:7365722-7365722	G	missense_variant	MODERATE	625	625	209	S/G	Agc/Ggc
1094					R11007365731	11:7365731-7365731	G	missense_variant	MODERATE	634	634	212	T/A	Acc/Gcc
1095					R11007365819	11:7365819-7365819	T	missense_variant	MODERATE	722	722	241	N/I	aAc/aTc
1096					R11007365842	11:7365842-7365842	T	stop_gained	HIGH	745	745	249	R/*	Cga/Tga
1097					R11007365843	11:7365843-7365843	A	missense_variant	MODERATE	746	746	249	R/Q	cGa/cAa
1098					R11007365893	11:7365893-7365893	A	missense_variant	MODERATE	796	796	266	E/K	Gaa/Aaa
1099					R11007366642	11:7366642-7366642	T	missense_variant	MODERATE	938	938	313	T/M	aCg/aTg
1100					R11007366647	11:7366647-7366647	T	missense_variant	MODERATE	943	943	315	R/C	Cgc/Tgc
1101					R11007366660	11:7366660-7366660	C	missense_variant	MODERATE	956	956	319	V/A	gTt/gCt
1102					R11007366813	11:7366813-7366813	T	missense_variant	MODERATE	1109	1109	370	R/I	aGa/aTa
1103					R11007366887	11:7366887-7366887	A	missense_variant	MODERATE	1183	1183	395	W/R	Tgg/Agg
1104					R11007366904	11:7366904-7366904	C	missense_variant	MODERATE	1200	1200	400	K/N	aaA/aaC
1105					R11007366938	11:7366938-7366938	G	missense_variant	MODERATE	1234	1234	412	L/V	Ctg/Gtg
1106					R11007366967	11:7366967-7366967	T	missense_variant	MODERATE	1263	1263	421	L/F	ttG/ttT
1107					R11007367028	11:7367028-7367028	T	stop_gained	HIGH	1324	1324	442	E/*	Gag/Tag
1108					R11007367100	11:7367100-7367100	C	missense_variant	MODERATE	1396	1396	466	G/R	Ggt/Cgt
1109					R11007367175	11:7367175-7367175	G	missense_variant	MODERATE	1471	1471	491	M/V	Atg/Gtg
1110					R11007367322	11:7367322-7367322	A	missense_variant	MODERATE	1618	1618	540	V/I	Gtt/Att
1111					R11007367340	11:7367340-7367340	C	missense_variant	MODERATE	1636	1636	546	Y/H	Tat/Cat
1112					R11007367430	11:7367430-7367430	A	missense_variant	MODERATE	1726	1726	576	D/N	Gat/Aat
1113					R11007367448	11:7367448-7367448	T	missense_variant	MODERATE	1744	1744	582	L/F	Ctt/Ttt
1114					R11007367518	11:7367518-7367518	G	missense_variant	MODERATE	1814	1814	605	F/C	tTt/tGt
1115					R11007367575	11:7367575-7367575	G	missense_variant	MODERATE	1871	1871	624	I/S	aTt/aGt
1116					R11007367629	11:7367629-7367629	A	missense_variant	MODERATE	1925	1925	642	R/Q	cGa/cAa
1117		Os11g0239000	LOC_Os11g13530	serpin domain containing protein, putative, expressed	R11007419721	11:7419721-7419721	C	missense_variant	MODERATE	1201	1190	397	P/R	cCg/cGg
1118					R11007419731	11:7419731-7419731	T	missense_variant	MODERATE	1191	1180	394	A/T	Gcg/Acg
1119					R11007419749	11:7419749-7419749	C	missense_variant	MODERATE	1173	1162	388	Y/D	Tac/Gac
1120					R11007419751	11:7419751-7419751	T	missense_variant	MODERATE	1171	1160	387	S/N	aGc/aAc
1121					R11007419754	11:7419754-7419754	T	missense_variant	MODERATE	1168	1157	386	M/K	aTg/aAg
1122					R11007419766	11:7419766-7419766	G	missense_variant	MODERATE	1156	1145	382	R/T	aGg/aCg
1123					R11007419827	11:7419827-7419827	T	missense_variant	MODERATE	1095	1084	362	A/T	Gcg/Acg
1124					R11007419883	11:7419883-7419883	A	missense_variant	MODERATE	1039	1028	343	A/V	gCg/gTg
1125					R11007419903	11:7419903-7419903	G	missense_variant	MODERATE	1019	1008	336	E/D	gaG/gaC
1126					R11007419950	11:7419950-7419950	T	missense_variant	MODERATE	972	961	321	G/R	Ggg/Agg
1127					R11007420145	11:7420145-7420145	T	missense_variant	MODERATE	777	766	256	G/S	Ggc/Agc
1128					R11007420151	11:7420151-7420151	A	missense_variant	MODERATE	771	760	254	H/Y	Cac/Tac
1129					R11007420166	11:7420166-7420166	C	missense_variant	MODERATE	756	745	249	R/G	Cgg/Ggg
1130					R11007420187	11:7420187-7420187	C	missense_variant	MODERATE	735	724	242	I/V	Atc/Gtc
1131					R11007420214	11:7420214-7420214	A	stop_gained	HIGH	708	697	233	K/*	Aag/Tag
1132					R11007420249	11:7420249-7420249	A	missense_variant	MODERATE	673	662	221	T/M	aCg/aTg
1133					R11007420250	11:7420250-7420250	G	missense_variant	MODERATE	672	661	221	T/P	Acg/Ccg
1134					R11007420724	11:7420724-7420724	C	missense_variant	MODERATE	297	286	96	Y/D	Tac/Gac
1135		Os11g0239200	LOC_Os11g13540	serpin domain containing protein, putative, expressed	R11007428364	11:7428364-7428364	T	missense_variant	MODERATE	1151	1151	384	V/E	gTg/gAg
1136					R11007428431	11:7428431-7428431	A	missense_variant	MODERATE	1084	1084	362	L/F	Ctc/Ttc
1137					R11007428670	11:7428670-7428670	C	missense_variant	MODERATE	845	845	282	Q/R	cAa/cGa
1138					R11007428724	11:7428724-7428724	A	missense_variant	MODERATE	791	791	264	A/V	gCg/gTg
1139					R11007428841	11:7428841-7428841	T	missense_variant	MODERATE	674	674	225	G/D	gGt/gAt
1140					R11007429545	11:7429545-7429545	T	missense_variant	MODERATE	67	67	23	A/T	Gcc/Acc
1141		Os11g0239400	LOC_Os11g13560	serpin domain containing protein, putative, expressed	R11007435175	11:7435175-7435175	A	missense_variant	MODERATE	254	254	85	R/L	cGa/cTa
1142					R11007435391	11:7435391-7435391	A	missense_variant	MODERATE	38	38	13	A/V	gCt/gTt
1143		Os11g0239500	LOC_Os11g13570	gibberellin receptor GID1L2, putative, expressed	R11007438027	11:7438027-7438027	T	missense_variant	MODERATE	1123	1084	362	G/S	Ggc/Agc
1144					R11007438044	11:7438044-7438044	C	missense_variant	MODERATE	1106	1067	356	A/G	gCc/gGc
1145					R11007438878	11:7438878-7438878	A	missense_variant	MODERATE	272	233	78	P/L	cCc/cTc
1146					R11007439079	11:7439079-7439079	A	missense_variant	MODERATE	71	32	11	P/L	cCg/cTg
