# Supplementary material for: Genome-Wide Association Analysis Identifies Resistance Loci for Bacterial Leaf Streak Resistance in Rice (Oryza sativa L.)
Source: Plants (Basel). 2020 Nov 29;9(12):1673. doi: 10.3390/plants9121673 (PMC7761455; doi:10.3390/plants9121673)
Supplement: Supplementary file 1 [file plants-09-01673-s001.zip › Supplementary/Table S1-list of rice accessions.xlsx]

## Sheet: Sheet1
Table S1. Rice accessions used in the genome-wide association study
No.	Code	Name	Type	origin
1	W00126	1188	Improved variety	IRRI
2	W00116	1094-61	Improved variety	Thailand
3	W00174	716 54R	Improved variety	Thailand
4	W00175	Abhaya	Improved variety	India
5	W00300	Ayutthaya 1	Improved variety	Thailand
6	W00117	BA7	Landrace	Unknown
7	W00260	Bak Muay	Landrace	Thailand
8	W00061	BENARA	Landrace	Unknown
9	W00098	Beu Chaw Mee	Landrace	Thailand
10	W00119	BRJ1-13-B-55	Improved variety	IRRI
11	W00250	Chai Nat 2	Improved variety	Thailand
12	W00077	Chaw Lung 97	Landrace	Thailand
13	W00157	Chaw Magawk	Landrace	Thailand
14	W00067	CHEMPAN	Landrace	Unknown
15	W00340	Chiang Dao	Landrace	Thailand
16	W00204	Chiang Pattalung	Landrace	Thailand
17	W00251	Chum Phae 60	Improved variety	Thailand
18	W00331	CNT1-Qbph6,12(fromAB)	Improved variety	Thailand
19	W00332	CNTBR82040-259-1-1-1	Improved variety	Thailand
20	W00103	CNTLR82006-KSR-2-7	Improved variety	Thailand
21	W00316	Daeng Nah	Landrace	Thailand
22	W00315	Daw Dawk Mai	Landrace	Thailand
23	W00354	Daw Khao GS.12155	Landrace	Thailand
24	W00253	Daw Khao GS.5584	Landrace	Thailand
25	W00140	Daw Sahm Deuan	Landrace	Thailand
26	W00314	Dawk Khah	Landrace	Thailand
27	W00252	Dawk Pa-yawm GS.23856	Landrace	Thailand
28	W00179	DH212	Improved variety	IRRI
29	W00120	Dharia	Landrace	Napal
30	W00254	Di Si	Landrace	Thailand
31	W00170	Dular (GS.20018)	Landrace	India
32	W00180	DV85	Landrace	Bangladesh
33	W00121	FL496	Improved variety	IRRI
34	W00181	FL530	Improved variety	IRRI
35	W00122	FR13A	Landrace	India
36	W00341	Gaen Jan	Landrace	Thailand
37	W00199	Gao Rueng 88	Landrace	Thailand
38	W00235	Gon Gaew (GS.1698)	Landrace	Thailand
39	W00346	Gon Gaew (GS.6158)	Landrace	Thailand
40	W00236	Goo Meuang Luang	Landrace	Thailand
41	W00082	Gra Duk Ngoo	Landrace	Thailand
42	W00299	Hah Ruang Bow	Landrace	Thailand
43	W00307	Hahng Nahk	Landrace	Thailand
44	W00163	Hahng Nahk	Landrace	Thailand
45	W00298	Hahng Yi 71	Landrace	Thailand
46	W00297	Han Trah 60	Improved variety	Thailand
47	W00101	Hawm Cholasit	Improved variety	Thailand
48	W00351	Hawm Daeng Noi	Landrace	Thailand
49	W00293	Hawm Dong	Landrace	Thailand
50	W00292	Hawm Jan(GS.3008)	Landrace	Thailand
51	W00296	Hawm Lao	Landrace	Thailand
52	W00325	Hawm Nahng Naun	Landrace	Thailand
53	W00294	Hawm Nai Pon	Landrace	Thailand
54	W00356	Hawm Pamah (GS.19843)	Landrace	Thailand
55	W00295	Hawm Pamah (GS.5333)	Landrace	Thailand
56	W00145	Hawm Phoo Khiew	Landrace	Thailand
57	W00146	Hawm Suphan	Improved variety	Thailand
58	W00172	Hawm Sutabut	Improved variety	Thailand
59	W00324	Hawm Tawng	Landrace	Thailand
60	W00092	i-pid	Landrace	Thailand
61	W00352	Improved Sinthulette-SalTol	Improved variety	Myanmar
62	W00184	IR29	Improved variety	IRRI
63	W00336	IR4563-52-1-3-6	Improved variety	IRRI
64	W00186	IR53936	Improved variety	IRRI
65	W00090	IR58	Improved variety	IRRI
66	W00072	IR60	Improved variety	IRRI
67	W00188	IR62266	Improved variety	IRRI
68	W00127	IR64	Improved variety	IRRI
69	W00128	IR72	Improved variety	IRRI
70	W00189	IWS10	Improved variety	Thailand
71	W00248	Jampah Chin	Landrace	Thailand
72	W00139	Jampah Sawn	Landrace	Thailand
73	W00171	Jao Hawm Nin	Improved variety	Thailand
74	W00312	Jao Khao	Landrace	Thailand
75	W00190	Jasmine IR57514 (BC4F7)	Improved variety	Thailand
76	W00106	JHN09962	Improved variety	Thailand
77	W00311	Jud Mawn	Landrace	Thailand
78	W00154	Kalubala Vee	Landrace	Sri Lanka
79	W00039	KDML105 UBN	Landrace	Thailand
80	W00222	Khai Mod Rin 3	Landrace	Thailand
81	W00239	Khao Ngaw Chahng	Landrace	Thailand
82	W00155	Khao Ahgaht	Landrace	Thailand
83	W00242	Khao Bahn Nah 432	Landrace	Thailand
84	W00084	Khao Bahn Pong 132	Landrace	Thailand
85	W00243	Khao Bun Mah	Landrace	Thailand
86	W00240	Khao Dawk Mali	Landrace	Thailand
87	W00302	Khao Dawk Mali 105	Landrace	Thailand
88	W00310	Khao Gam	Landrace	Thailand
89	W00074	Khao Gaw Diaw	Landrace	Thailand
90	W00347	Khao Glahng	Landrace	Thailand
91	W00238	Khao Gon Jud	Landrace	Thailand
92	W00080	Khao Jao Hawm Klawng Luang 1	Improved variety	Thailand
93	W00063	Khao Jao Hawm Phisanulok 1	Improved variety	Thailand
94	W00068	Khao Jao Hawm Supanburi	Improved variety	Thailand
95	W00059	Khao Nok	Landrace	Thailand
96	W00244	Khao Pahn Luang	Landrace	Thailand
97	W00138	Khao Pong Krai	Landrace	Thailand
98	W00303	Khao Tah Haeng	Landrace	Thailand
99	W00241	Khao Tah Haeng 17	Landrace	Thailand
100	W00086	Khem Tawng Pattalung	Landrace	Thailand
101	W00245	Khi Tom Glahng	Landrace	Thailand
102	W00057	Khi Tom Kam Nan	Landrace	Thailand
103	W00246	Khi Tom Phan	Landrace	Thailand
104	W00201	Khiaw Leu	Landrace	Thailand
105	W00309	Koo Meuang	Landrace	Thailand
106	W00156	Leb Nok Pattani	Landrace	Thailand
107	W00205	Leuang Chum Phae	Landrace	Thailand
108	W00168	Leuang Dong	Landrace	Thailand
109	W00169	Leuang Hawm	Landrace	Thailand
110	W00219	Leuang Kha-min	Landrace	Thailand
111	W00216	Leuang Kwai Lah	Landrace	Thailand
112	W00327	Leuang Ngahm	Landrace	Thailand
113	W00328	Leuang Plai Lah	Landrace	Thailand
114	W00218	Leuang Pratew 123	Landrace	Thailand
115	W00217	Leuang Yai	Landrace	Thailand
116	W00214	Leuang Yai 148	Landrace	Thailand
117	W00215	Look Daeng Pattani	Landrace	Thailand
118	W00282	Look Leuang	Landrace	Thailand
119	W00281	Low Taek	Landrace	Thailand
120	W00166	Luang Pratan	Landrace	Thailand
121	W00290	Lueang Tawng	Landrace	Thailand
122	W00329	Mae Lahd	Landrace	Thailand
123	W00342	Mah Bang	Landrace	Thailand
124	W00279	Mahk Nam	Landrace	Thailand
125	W00289	Mali Daeng	Landrace	Thailand
126	W00277	Mali Gomen	Improved variety	Thailand
127	W00278	Man Ped 215-33-65	Landrace	Thailand
128	W00060	Mee Kauk	Landrace	Myanmar
129	W00078	Meuang Ngah	Landrace	Thailand
130	W00164	MNTK 75	Improved variety	Myanmar
131	W00192	Mudgo	Landrace	India
132	W00193	Muey Nawng 62 M	Landrace	Thailand
133	W00213	Nahng Cha Lawng	Landrace	Thailand
134	W00055	Nahng Khiew	Landrace	Thailand
135	W00141	Nahng Mon S4	Landrace	Thailand
136	W00257	Nam Sa-gui 19	Landrace	Thailand
137	W00259	Ngah Chang	Landrace	Thailand
138	W00247	Niaw Dam	Landrace	Thailand
139	W00209	Niaw Gaen Jan	Landrace	Thailand
140	W00153	Niaw Hawm (GS.4915)	Landrace	Thailand
141	W00211	Niaw Hawm (GS.9194)	Landrace	Thailand
142	W00301	Niaw Khiaw Ngoo (GS.7545)	Landrace	Thailand
143	W00208	Niaw Mali	Landrace	Thailand
144	W00326	Niaw San-pah Tawng	Landrace	Thailand
145	W00210	Niaw Ubon 1	Improved variety	Thailand
146	W00134	Niaw Ubon2	Improved variety	Thailand
147	W00212	No.51-Pijit	Improved variety	Thailand
148	W00130	No.51-PSL	Improved variety	Thailand
149	W00194	Nona Bokra	Landrace	India
150	W00129	Pahn Tawng	Landrace	Thailand
151	W00273	Pamah Dam	Landrace	Thailand
152	W00271	Pamah Haek Kuk	Landrace	Thailand
153	W00270	Pathum Thani 1	Improved variety	Thailand
154	W00114	Pathum Thani 60	Improved variety	Thailand
155	W00263	Phisanulok 80	Improved variety	Thailand
156	W00096	Phitsanulok 2	Improved variety	Thailand
157	W00143	Phitsanulok 3	Improved variety	Thailand
158	W00274	Phitsanulok 60-1	Improved variety	Thailand
159	W00275	Phrae	Landrace	Thailand
160	W00220	Phuang Tawng (GS.574)	Landrace	Thailand
161	W00305	Pin Gaew	Landrace	Thailand
162	W00304	Pin Gaew 56	Landrace	Thailand
163	W00268	Pinkaset 1	Improved variety	Thailand
164	W00348	Pinkaset 3	Improved variety	Thailand
165	W00267	Pinkaset 4	Improved variety	Thailand
166	W00062	PK1-PY-BLB-2	Improved variety	Thailand
167	W00131	Plai Ngahm Prahchinburi	Landrace	Thailand
168	W00089	Plawng Aew (GS.17711)	Landrace	Thailand
169	W00266	Pokkali	Landrace	India
170	W00040	Prachin Buri1	Improved variety	Thailand
171	W00264	Prachin Buri2	Improved variety	Thailand
172	W00265	Pratahn Bahn Bung	Landrace	Thailand
173	W00162	PSL85063-9-1-2	Improved variety	Thailand
174	W00053	PTB33	Landrace	India
175	W00196	Puang Hahng Nahk	Landrace	Thailand
176	W00322	Puang Nak	Landrace	Thailand
177	W00349	Puang Soong	Landrace	Thailand
178	W00321	Puang Tawng	Landrace	Thailand
179	W00052	Rahk Haeng	Landrace	Thailand
180	W00323	Rathu heenati	Landrace	Sri Lanka
181	W00197	RD-Mae Jo 2	Improved variety	Thailand
182	W00102	RD10	Improved variety	Thailand
183	W00224	RD11	Improved variety	Thailand
184	W00225	RD13	Improved variety	Thailand
185	W00343	RD14	Improved variety	Thailand
186	W00136	RD15	Improved variety	Thailand
187	W00085	RD17	Improved variety	Thailand
188	W00099	RD19	Improved variety	Thailand
189	W00226	RD21	Improved variety	Thailand
190	W00113	RD23	Improved variety	Thailand
191	W00137	RD27	Improved variety	Thailand
192	W00227	RD29	Improved variety	Thailand
193	W00094	RD31	Improved variety	Thailand
194	W00228	RD33	Improved variety	Thailand
195	W00081	RD35	Improved variety	Thailand
196	W00344	RD37	Improved variety	Thailand
197	W00229	RD41	Improved variety	Thailand
198	W00110	RD43	Improved variety	Thailand
199	W00104	RD49	Improved variety	Thailand
200	W00095	RD5	Improved variety	Thailand
201	W00231	RD51	Improved variety	Thailand
202	W00069	RD53	Improved variety	Thailand
203	W00070	RD57	Improved variety	Thailand
204	W00232	RD6	Improved variety	Thailand
205	W00056	RD69	Improved variety	Thailand
206	W00108	RD7	Improved variety	Thailand
207	W00233	RD8	Improved variety	Thailand
208	W00234	RD9	Improved variety	Thailand
209	W00073	RiceBerry	Improved variety	Thailand
210	W00165	Ruang Diaw	Landrace	Thailand
211	W00285	San Pah-tawng 1	Improved variety	Thailand
212	W00283	Sangyod	Landrace	Thailand
213	W00284	Sangyod Phatthalung	Landrace	Thailand
214	W00206	Setthi	Landrace	Thailand
215	W00350	Si-nuan	Landrace	Thailand
216	W00207	Sian On	Landrace	Thailand
217	W00286	Sin Lek	Improved variety	Thailand
218	W00112	Supanburi 1	Improved variety	Thailand
219	W00087	Supanburi 3	Improved variety	Thailand
220	W00287	Supanburi 60	Improved variety	Thailand
221	W00288	Supanburi 90	Improved variety	Thailand
222	W00144	Suphan Buri 4	Improved variety	Thailand
223	W00075	Surin 1	Improved variety	Thailand
224	W00058	T6-4	Improved variety	Thailand
225	W00071	T6-6	Improved variety	Thailand
226	W00255	Ta Pow Gaew 161	Landrace	Thailand
227	W00159	Ta-pow Lom	Landrace	Thailand
228	W00256	Tab Mei Dam	Landrace	Thailand
229	W00160	Tah Bahn	Landrace	Thailand
230	W00318	Tah-khiad	Landrace	Thailand
231	W00161	Tawng Rahk Sai	Landrace	Thailand
232	W00339	TDK1_Aroma	Improved variety	Lao PRD
233	W00198	TDK1_Sub1	Improved variety	Lao PRD
234	W00093	Thanyasirin	Improved variety	Thailand
235	W00317	Tom Meuang Luang	Landrace	Thailand
236	W00280	Yi Tae Sah Ming	Landrace	Thailand
