# Supplementary material for: Genome-Wide Association Analysis Identifies Resistance Loci for Bacterial Leaf Streak Resistance in Rice (Oryza sativa L.)
Source: Plants (Basel). 2020 Nov 29;9(12):1673. doi: 10.3390/plants9121673 (PMC7761455; doi:10.3390/plants9121673)
Supplement: Supplementary file 1 [file plants-09-01673-s001.zip › Supplementary/Table S7-assocation test for haplotypes on qBLS5.1.xlsx]

## Sheet: Sheet1
Table S7 Statistical test for the association between haplotypes on qBLS5.1 and BLS disease scores
Haplotype	1NY2-2	2NY2-2	3BR7-7	SP7-5	SP8-1	All 5 Xoc
Hap I	8.13 ± 1.39a	8.30 ± 1.45a	8.96 ± 1.93a	7.69 ± 2.01a	8.43 ± 1.47a	7.90 ± 1.45a
Hap II	3.29 ± 2.05b	3.22 ± 2.55b	1.72 ± 1.09b	1.98 ± 1.30b	2.99 ± 2.21b	2.64 ± 1.77b
Hap III	8.04 ± 0.99a	8.29 ± 0.68a	7.96 ± 1.71a	7.93 ± 0.93a	8.48 ± 0.67a	8.14 ± 0.83a
Hap IV	8.78 ± 0.29a	7.95 ± 0.55a	7.06 ± 1.71a	7.42 ± 1.26a	8.15 ±0.86a	7.87 ± 0.52a
CV %	17.62	16.13	3.83	26.47	15.49	2.97
P-value	0	0	0	0	0	0
LSD 0.01	2.5975	2.5904	2.5763	2.5975	2.5904	2.5763
