# Supplementary material for: Genome-Wide Association Analysis Identifies Resistance Loci for Bacterial Leaf Streak Resistance in Rice (Oryza sativa L.)
Source: Plants (Basel). 2020 Nov 29;9(12):1673. doi: 10.3390/plants9121673 (PMC7761455; doi:10.3390/plants9121673)
Supplement: Supplementary file 1 [file plants-09-01673-s001.zip › Supplementary/Table S4-Number of SNPs.xlsx]

## Sheet: Sheet1
Table S4 Summary of SNP numbers on 12 rice chromosomes
Chromosome	Chromosome size (Mb)	Number of SNPs	Interval distance between two SNPs (bp)
1	43.2709	21887	1977.01
2	35.9372	22240	1615.88
3	36.4138	20598	1767.83
4	35.4	18060	1960.13
5	29.9584	16914	1771.22
6	31.2488	15313	2040.67
7	29.6976	11670	2544.78
8	28.443	13033	2182.38
9	23.0127	9846	2337.27
10	23.2073	9155	2534.93
11	29.0211	9613	3018.94
12	27.5319	8491	3242.48
Total	373.143	176820	26993.5
Average	31.0952	14735	2249.46
