# Supplementary material for: Genome-Wide Association Analysis Identifies Resistance Loci for Bacterial Leaf Streak Resistance in Rice (Oryza sativa L.)
Source: Plants (Basel). 2020 Nov 29;9(12):1673. doi: 10.3390/plants9121673 (PMC7761455; doi:10.3390/plants9121673)
Supplement: Supplementary file 1 [file plants-09-01673-s001.zip › Supplementary/Table S5-candidate genes.xlsx]

## Sheet: Sheet1
Table S5. Genes annotated within each QTL region.
QTL region	Chr	Start	Stop	Gene Name	Putative Function	No. of missense SNPs
qBLS1.1	1	11409812	11410165	LOC_Os01g20100	expressed protein
		11412131	11421047	LOC_Os01g20110	expressed protein	11
		11426336	11430967	LOC_Os01g20120	expressed protein	2
		11444192	11444686	LOC_Os01g20140	latency associated nuclear antigen, putative, expressed
		11458955	11463442	LOC_Os01g20160	OsHKT1;5 - Na+ transporter, expressed	9
		11472467	11475066	LOC_Os01g20170	expressed protein
		11501218	11502840	LOC_Os01g20204	expressed protein
		11505077	11506103	LOC_Os01g20206	methyltransferase, putative, expressed	8
		11515321	11515989	LOC_Os01g20208	expressed protein	2
		11523256	11524033	LOC_Os01g20710	expressed protein
		11526651	11529893	LOC_Os01g20720	CC-NBS-LRR, putative, expressed	20
		11544302	11545431	LOC_Os01g20730	expressed protein
		11559271	11559928	LOC_Os01g20750	expressed protein
		11581013	11581850	LOC_Os01g20770	expressed protein
		11585607	11586525	LOC_Os01g20780	anther-specific protein SF18 precursor, putative, expressed	2
		11591226	11591477	LOC_Os01g20800	expressed protein
		11595631	11596334	LOC_Os01g20810	expressed protein
		11599937	11600573	LOC_Os01g20820	expressed protein
		11610848	11612708	LOC_Os01g20830	heavy metal-associated domain containing protein, expressed
		11618335	11622535	LOC_Os01g20840	lipase class 3 family protein, putative, expressed	1
		11624254	11624645	LOC_Os01g20850	expressed protein	2
		11625658	11637076	LOC_Os01g20860	phospholipase D. Active site motif family protein, expressed
		11647627	11647974	LOC_Os01g20870	expressed protein
		11655138	11659895	LOC_Os01g20880	OsWAK3 - OsWAK receptor-like cytoplasmic kinase OsWAK-RLCK, expressed	5
		11662723	11666347	LOC_Os01g20890	expressed protein
		11667260	11667716	LOC_Os01g20894	expressed protein
		11677483	11681889	LOC_Os01g20900	OsWAK4 - OsWAK receptor-like cytoplasmic kinase OsWAK-RLCK, expressed	11
		11686442	11687386	LOC_Os01g20910	zinc finger, C3HC4 type domain containing protein, expressed	1
		11687988	11688350	LOC_Os01g20920	expressed protein
		11688901	11690975	LOC_Os01g20930	RING-H2 finger protein, putative, expressed	2
		11693809	11700025	LOC_Os01g20940	PHS1, putative, expressed	8
qBLS2.1	2	4165207	4175212	LOC_Os02g07960	STRUBBELIG-RECEPTOR FAMILY 3 precursor, putative, expressed	8
		4181868	4182338	LOC_Os02g07970	expressed protein
		4184166	4185812	LOC_Os02g07980	expressed protein
		4190117	4190500	LOC_Os02g08000	expressed protein
		4195424	4202353	LOC_Os02g08010	LTPL43 - Protease inhibitor/seed storage/LTP family protein precursor, putative, expressed	8
		4202299	4202595	LOC_Os02g08014	expressed protein
		4203441	4208370	LOC_Os02g08018	calcium-transporting ATPase 9, plasma membrane-type, putative, expressed
		4220950	4223599	LOC_Os02g08030	aldose 1-epimerase, putative, expressed	2
		4234869	4235084	LOC_Os02g08040	expressed protein
		4239053	4240510	LOC_Os02g08050	expressed protein
		4245119	4245481	LOC_Os02g08060	expressed protein
		4247472	4251025	LOC_Os02g08070	OsSPL5 - SBP-box gene family member, expressed	3
		4264389	4268845	LOC_Os02g08080	expressed protein	4
		4270528	4274262	LOC_Os02g08090	LSM domain containing protein, expressed
		4280499	4285931	LOC_Os02g08100	AMP-binding domain containing protein, expressed	1
		4286999	4288841	LOC_Os02g08110	membrane associated DUF588 domain containing protein, putative, expressed	2
		4293248	4299059	LOC_Os02g08120	calmodulin binding protein, putative, expressed	8
		4302073	4308017	LOC_Os02g08130	FGGY family of carbohydrate kinases, putative, expressed	4
		4306572	4310096	LOC_Os02g08140	CAMK_KIN1/SNF1/Nim1_like.14 - CAMK includes calcium/calmodulin depedent protein kinases, expressed	6
		4320546	4324169	LOC_Os02g08160	OsFBD6 - F-box and FBD domain containing protein, expressed	2
		4326075	4326888	LOC_Os02g08170	GDU1, putative, expressed
		4332272	4332781	LOC_Os02g08180	protein transport protein SEC61 subunit gamma, putative, expressed
		4334586	4338102	LOC_Os02g08190	CYPRO4, putative, expressed	4
		4341775	4342167	LOC_Os02g08200	zinc finger, C3HC4 type domain containing protein, expressed	3
		4346843	4350250	LOC_Os02g08210	expressed protein
		4350872	4352048	LOC_Os02g08220	expressed protein	3
		4355045	4362345	LOC_Os02g08230	WAX2, putative, expressed	3
		4376788	4380323	LOC_Os02g08240	STE_PAK_Ste20_STLK.1 - STE kinases include homologs to sterile 7, sterile 11 and sterile 20 from yeast, expressed	4
qBLS2.2	2	17887846	17889802	LOC_Os02g30114	expressed protein
		17905117	17909165	LOC_Os02g30140	expressed protein	2
		17910631	17915473	LOC_Os02g30150	disease resistance protein, putative, expressed	18
		17930686	17936416	LOC_Os02g30180	ZOS2-07 - C2H2 zinc finger protein, expressed	10
		17948296	17950941	LOC_Os02g30190	expressed protein	1
		17952229	17957190	LOC_Os02g30200	PE-PGRS family protein, putative, expressed	1
		17974011	17974608	LOC_Os02g30219	expressed protein
		17975289	17981107	LOC_Os02g30230	exo70 exocyst complex subunit domain containing protein, expressed	2
		17984699	17986041	LOC_Os02g30250	expressed protein
		18000380	18003989	LOC_Os02g30270	expressed protein
		18005165	18006376	LOC_Os02g30280	expressed protein	4
		18025721	18027431	LOC_Os02g30300	MYND finger family protein, expressed	13
		18039080	18049165	LOC_Os02g30310	ThiF family domain containing protein, putative, expressed	4
		18058921	18060113	LOC_Os02g30320	drought-induced protein 1, putative, expressed
		18068256	18070056	LOC_Os02g30330	expressed protein
		18091902	18093020	LOC_Os02g30380	expressed protein	4
		18110446	18113953	LOC_Os02g30410	expressed protein
		18120209	18121518	LOC_Os02g30420	expressed protein	11
		18130779	18131164	LOC_Os02g30440	expressed protein
		18137316	18138068	LOC_Os02g30450	harpin-induced protein 1 domain containing protein, expressed	5
		18139064	18142753	LOC_Os02g30460	uncharacterized protein MJ0304, putative, expressed	1
		18145264	18146079	LOC_Os02g30470	expressed protein
		18173358	18178370	LOC_Os02g30540	protein kinase, putative, expressed
		18186372	18186659	LOC_Os02g30560	expressed protein
		18209183	18209686	LOC_Os02g30590	expressed protein
		18211533	18211742	LOC_Os02g30600	expressed protein
qBLS2.3	2	19642200	19642860	LOC_Os02g33040	expressed protein
		19643649	19644194	LOC_Os02g33050	expressed protein
		19644999	19646061	LOC_Os02g33060	expressed protein
		19648491	19649521	LOC_Os02g33070	expressed protein
		19649913	19653468	LOC_Os02g33080	N-carbamoylputrescine amidase, putative, expressed
		19653827	19654442	LOC_Os02g33090	expressed protein	3
		19660282	19660623	LOC_Os02g33100	expressed protein
		19682543	19687249	LOC_Os02g33110	glycosyl hydrolases, putative, expressed	5
		19703468	19703935	LOC_Os02g33120	expressed protein
		19708659	19709332	LOC_Os02g33130	pectinesterase inhibitor domain containing protein, putative, expressed	19
		19710300	19713468	LOC_Os02g33140	ribosomal protein, putative, expressed
		19714870	19717682	LOC_Os02g33149	OR, putative, expressed	2
		19723833	19724741	LOC_Os02g33170	POEI29 - Pollen Ole e I allergen and extensin family protein precursor, putative, expressed	1
		19727118	19729888	LOC_Os02g33180	rar1, putative, expressed	1
		19748894	19749343	LOC_Os02g33220	diap1 protein, putative, expressed
		19750113	19755163	LOC_Os02g33230	nucleoside-diphosphate-sugar epimerase, putative, expressed	3
		19758159	19759364	LOC_Os02g33240	OsFBX51 - F-box domain containing protein, expressed	2
		19765232	19765642	LOC_Os02g33250	expressed protein
		19781759	19783563	LOC_Os02g33290	expressed protein	1
		19785336	19785650	LOC_Os02g33300	expressed protein
		19789145	19790978	LOC_Os02g33310	OsFBD7 - F-box and FBD domain containing protein, expressed	5
		19791366	19796137	LOC_Os02g33320	RNA recognition motif containing protein, putative, expressed	7
		19797788	19798718	LOC_Os02g33330	expressed protein	1
		19801096	19802173	LOC_Os02g33335	expressed protein	24
		19834281	19835139	LOC_Os02g33380	pectinesterase inhibitor domain containing protein, putative, expressed	1
		19838267	19838818	LOC_Os02g33390	pectinesterase inhibitor domain containing protein, putative, expressed
		19842188	19845168	LOC_Os02g33400	OsFBL9 - F-box domain and LRR containing protein, expressed	12
		19848129	19849233	LOC_Os02g33410	expressed protein
		19860074	19864625	LOC_Os02g33420	ATPase, AAA family protein, expressed	6
		19868199	19871771	LOC_Os02g33430	E2F family transcription factor protein, putative, expressed	3
		19878303	19878723	LOC_Os02g33440	expressed protein
		19882052	19886345	LOC_Os02g33450	peroxiredoxin, putative, expressed	1
		19912292	19921107	LOC_Os02g33490	inorganic H+ pyrophosphatase, putative, expressed	4
		19924354	19928340	LOC_Os02g33500	threonyl-tRNA synthetase, putative, expressed	9
		19942510	19948370	LOC_Os02g33540	translational activator family protein, putative, expressed
		19954553	19955660	LOC_Os02g33550	harpin-induced protein 1 domain containing protein, expressed
		19962597	19967923	LOC_Os02g33560	expressed protein
		19971499	19971978	LOC_Os02g33570	expressed protein
		19973187	19977453	LOC_Os02g33580	digalactosyldiacylglycerol synthase, chloroplast precursor, putative, expressed
		19981497	19983180	LOC_Os02g33590	U-box domain-containing protein, putative, expressed
		20000994	20001821	LOC_Os02g33600	VQ domain containing protein, putative, expressed
		20005963	20013852	LOC_Os02g33610	metallo-beta-lactamase, putative, expressed
		20026639	20030061	LOC_Os02g33630	WD domain, G-beta repeat domain containing protein, expressed
		20034215	20036494	LOC_Os02g33640	expressed protein
		20039244	20039513	LOC_Os02g33650	expressed protein
qBLS2.4	2	27853853	27856163	LOC_Os02g45760	chitin-inducible gibberellin-responsive protein 2, putative, expressed	7
		27875979	27884079	LOC_Os02g45770	OsMADS6 - MADS-box family gene with MIKCc type-box, expressed	2
		27886977	27888250	LOC_Os02g45780	zinc finger, C3HC4 type domain containing protein, expressed	2
		27906289	27909389	LOC_Os02g45810	WD domain, G-beta repeat domain containing protein, expressed	1
		27909552	27912067	LOC_Os02g45820	mitochondrial import inner membrane translocase subunit Tim, putative, expressed	1
		27912870	27916096	LOC_Os02g45830	expressed protein	3
		27932831	27934689	LOC_Os02g45850	B3 DNA binding domain containing protein, expressed	3
		27959797	27960558	LOC_Os02g45860	expressed protein	3
		27962106	27965273	LOC_Os02g45870	tobamovirus multiplication protein, putative, expressed	2
		27965593	27966300	LOC_Os02g45880	expressed protein
		27967467	27968844	LOC_Os02g45890	sulfotransferase domain containing protein, expressed	7
		27970104	27972033	LOC_Os02g45900	tRNA-splicing endonuclease positive effector-related, putative, expressed
		27989366	27990587	LOC_Os02g45930	expressed protein	1
		27993898	27994741	LOC_Os02g45940	Core histone H2A/H2B/H3/H4 domain containing protein, putative, expressed
		27995118	27998650	LOC_Os02g45950	expressed protein	1
		28012811	28015364	LOC_Os02g45974	expressed protein	3
		28014822	28020814	LOC_Os02g45980	ZR1 protein, putative, expressed	7
		28041115	28044149	LOC_Os02g46030	MYB family transcription factor, putative, expressed	6
		28078822	28081773	LOC_Os02g46080	protein phosphatase 2C, putative, expressed	4
qBLS3.1	3	23925577	23934205	LOC_Os03g42900	KH domain containing protein, putative, expressed	5
		23938325	23938825	LOC_Os03g42920	expressed protein
		23940036	23943060	LOC_Os03g42930	expressed protein
		23954085	23954870	LOC_Os03g42954	conserved hypothetical protein
		23957825	23961086	LOC_Os03g42960	expressed protein
		23981542	23981781	LOC_Os03g43000	expressed protein
		23999212	24003075	LOC_Os03g43020	prefoldin subunit, putative, expressed	2
		24009227	24010121	LOC_Os03g43030	expressed protein
		24014790	24015912	LOC_Os03g43050	LTPL90 - Protease inhibitor/seed storage/LTP family protein precursor, putative, expressed
		24018612	24023409	LOC_Os03g43060	OsFBX96 - F-box domain containing protein, expressed	2
		24035639	24036309	LOC_Os03g43080	expressed protein
		24046089	24047243	LOC_Os03g43100	expressed protein	3
		24049172	24053785	LOC_Os03g43114	expressed protein	4
		24060188	24061232	LOC_Os03g43140	expressed protein
		24154395	24156863	LOC_Os03g43330	keratin, type I cytoskeletal 9, putative, expressed
		24160652	24162189	LOC_Os03g43340	expressed protein
		24168644	24171622	LOC_Os03g43350	expressed protein
		24174317	24180460	LOC_Os03g43360	Zinc finger, C3HC4 type (RING finger) containing protein	2
		24189817	24197398	LOC_Os03g43390	F-box/LRR domain containing protein, putative, expressed	2
		24198649	24202021	LOC_Os03g43400	OsIAA11 - Auxin-responsive Aux/IAA gene family member, expressed	2
		24212554	24213860	LOC_Os03g43410	OsIAA12 - Auxin-responsive Aux/IAA gene family member, expressed	3
		24215221	24219448	LOC_Os03g43420	single-stranded DNA-binding protein, putative, expressed	2
		24220021	24222271	LOC_Os03g43430	mttA/Hcf106 family protein, putative, expressed	1
		24226224	24227930	LOC_Os03g43440	CAMK_KIN1/SNF1/Nim1_like.17 - CAMK includes calcium/calmodulin depedent protein kinases, expressed	1
		24240070	24240501	LOC_Os03g43460	hypothetical protein
		24246840	24248814	LOC_Os03g43464	hypothetical protein
		24250816	24252399	LOC_Os03g43470	pentatricopeptide, putative, expressed
		24255997	24256851	LOC_Os03g43480	AGG2, putative, expressed
qBLS4.1	4	13466420	13468869	LOC_Os04g23550	basic helix-loop-helix family protein, putative, expressed	2
		13493211	13498065	LOC_Os04g23580	xylosyltransferase, putative, expressed	2
		13511701	13514548	LOC_Os04g23600	D-mannose binding lectin family protein, expressed
		13519777	13520930	LOC_Os04g23610	expressed protein
		13521361	13524415	LOC_Os04g23620	D-mannose binding lectin family protein, expressed
		13525940	13531038	LOC_Os04g23630	expressed protein	2
		13536319	13537050	LOC_Os04g23660	ligA, putative, expressed
		13550612	13550970	LOC_Os04g23689	expressed protein
		13552675	13555333	LOC_Os04g23700	lectin protein kinase family protein, putative, expressed	37
		13566960	13569461	LOC_Os04g23720	lectin protein kinase family protein, putative, expressed
		13586447	13589121	LOC_Os04g23760	lectin protein kinase family protein, putative, expressed
		13607957	13610433	LOC_Os04g23820	methionyl-tRNA synthetase, putative, expressed	3
		13611018	13616050	LOC_Os04g23830	exonuclease, putative, expressed	3
		13618723	13625051	LOC_Os04g23849	expressed protein	1
		13641668	13654855	LOC_Os04g23890	AGC_PVPK_like_kin82y.10 - ACG kinases include homologs to PKA, PKG and PKC, expressed	3
		13672710	13675884	LOC_Os04g23910	OsMADS25 - MADS-box family gene with MIKCc type-box, expressed	1
		13689982	13691362	LOC_Os04g23940	chalcone synthase, putative, expressed
		13725203	13726367	LOC_Os04g24020	expressed protein
qBLS5.1	5	338846	340879	LOC_Os05g01570	auxin-induced protein 5NG4, putative, expressed	3
		345496	347426	LOC_Os05g01580	integral membrane protein DUF6 containing protein, expressed	5
		351640	354043	LOC_Os05g01590	heat shock protein DnaJ, putative, expressed	1
		354130	356637	LOC_Os05g01600	actin, putative, expressed	1
		362500	365961	LOC_Os05g01610	FYVE zinc finger domain containing protein, expressed	11
		368477	370922	LOC_Os05g01620	OsFBX155 - F-box domain containing protein, expressed	12
		372787	375683	LOC_Os05g01630	OsFBX156 - F-box domain containing protein, expressed	10
		375945	378250	LOC_Os05g01635	expressed protein	3
		406167	408419	LOC_Os05g01675	photosystem I P700 chlorophyll a apoprotein A1, putative, expressed
		409468	410669	LOC_Os05g01680	RCLEA7 - Root cap and Late embryogenesis related family protein precursor, expressed
		411095	419540	LOC_Os05g01690	expressed protein	9
		437013	443270	LOC_Os05g01710	transcription initiation factor IIA gamma chain, putative, expressed	1
		446403	449268	LOC_Os05g01730	drought induced 19 protein, putative, expressed	1
		448732	453210	LOC_Os05g01750	TruB family pseudouridylate synthase, putative, expressed	1
		453836	458282	LOC_Os05g01760	lysine ketoglutarate reductase trans-splicing related 1, putative, expressed	3
qBLS5.2	5	6873827	6874981	LOC_Os05g12020	expressed protein
		6878217	6882260	LOC_Os05g12030	expressed protein
		6882663	6884876	LOC_Os05g12040	cytochrome P450 51, putative, expressed	9
		6916166	6916516	LOC_Os05g12080	expressed protein
		6919768	6920052	LOC_Os05g12090	VQ domain containing protein, putative
		6921976	6922520	LOC_Os05g12094	expressed protein
		6922906	6923675	LOC_Os05g12100	expressed protein
		6925765	6926232	LOC_Os05g12110	expressed protein
		6927716	6928150	LOC_Os05g12120	expressed protein
		6933857	6936591	LOC_Os05g12130	EMB2261, putative, expressed	31
		6936859	6939771	LOC_Os05g12140	Leucine Rich Repeat family protein, expressed	12
		6941894	6944592	LOC_Os05g12150	endoglucanase precursor, putative, expressed	38
		6948802	6949312	LOC_Os05g12160	expressed protein
		6957379	6964192	LOC_Os05g12170	plant-specific domain TIGR01589 family protein, putative, expressed	5
		6975843	6978049	LOC_Os05g12180	chalcone synthase, putative, expressed
		6982114	6983529	LOC_Os05g12190	chalcone synthase, putative, expressed	3
		6991336	6993702	LOC_Os05g12210	chalcone synthase, putative, expressed	6
		6999937	7002127	LOC_Os05g12230	expressed protein
		7004068	7005454	LOC_Os05g12240	chalcone synthase, putative, expressed	6
		7034287	7036754	LOC_Os05g12260	CAPIP1, putative, expressed	2
		7039685	7040359	LOC_Os05g12270	expressed protein
		7049881	7050866	LOC_Os05g12280	clumping factor A precursor, putative, expressed	3
		7061991	7066152	LOC_Os05g12300	expressed protein	5
		7082883	7085033	LOC_Os05g12320	nodulin MtN3 family protein, putative, expressed	1
		7087081	7088521	LOC_Os05g12330	uncharacterized protein KIAA1310, putative, expressed	4
		7113184	7113608	LOC_Os05g12370	expressed protein
		7131025	7132187	LOC_Os05g12390	expressed protein
		7134027	7135550	LOC_Os05g12400	BURP domain containing protein, expressed	3
		7136965	7137684	LOC_Os05g12410	BURP domain containing protein, expressed	2
		7149662	7150066	LOC_Os05g12440	expressed protein
		7152331	7153942	LOC_Os05g12450	hydroquinone glucosyltransferase, putative, expressed	7
		7158204	7159717	LOC_Os05g12460	expressed protein
		7161628	7168534	LOC_Os05g12474	expressed protein
		7168814	7169598	LOC_Os05g12481	expressed protein	2
		7171178	7176572	LOC_Os05g12490	transporter-related	9
		7184065	7184343	LOC_Os05g12500	expressed protein
		7192755	7195042	LOC_Os05g12510	expressed protein
		7199052	7199423	LOC_Os05g12540	expressed protein
		7207650	7209809	LOC_Os05g12560	expressed protein
		7211727	7216703	LOC_Os05g12570	NB-ARC domain containing protein, expressed	39
		7219557	7219895	LOC_Os05g12580	expressed protein	1
		7231924	7233209	LOC_Os05g12600	expressed protein
		7255509	7257332	LOC_Os05g12640	BURP domain containing protein, expressed	3
		7271691	7272578	LOC_Os05g12670	expressed protein	6
qBLS8.1	8	17405224	17410327	LOC_Os08g28510	expressed protein
		17427398	17431441	LOC_Os08g28540	resistance protein LR10, putative, expressed	56
		17434292	17434936	LOC_Os08g28550	expressed protein
		17439555	17443728	LOC_Os08g28560	expressed protein	22
		17451968	17456043	LOC_Os08g28570	resistance protein, putative, expressed	84
		17470308	17478892	LOC_Os08g28600	resistance protein, putative, expressed
		17506155	17507229	LOC_Os08g28660	expressed protein
		17510084	17511691	LOC_Os08g28670	pathogenesis-related Bet v I family protein, putative, expressed	3
		17513006	17516101	LOC_Os08g28680	ubiquitin-conjugating enzyme, putative, expressed	8
		17518366	17523078	LOC_Os08g28690	expressed protein	1
		17538199	17540911	LOC_Os08g28700	dnaJ domain containing protein, expressed	8
		17558062	17560192	LOC_Os08g28710	receptor protein kinase CRINKLY4 precursor, putative, expressed	16
		17569906	17576414	LOC_Os08g28730	NAD dependent epimerase/dehydratase family protein, putative, expressed	1
		17581106	17583130	LOC_Os08g28740	expressed protein	11
		17604561	17605120	LOC_Os08g28780	SKP1, putative, expressed
		17605941	17606825	LOC_Os08g28784	expressed protein
		17613571	17614373	LOC_Os08g28790	dirigent, putative, expressed	6
		17617892	17618401	LOC_Os08g28800	Skp1 family, dimerisation domain containing protein, expressed
		17621375	17622750	LOC_Os08g28810	expressed protein
		17625214	17625944	LOC_Os08g28820	Skp1 family, dimerisation domain containing protein, expressed
		17628667	17631205	LOC_Os08g28830	pentatricopeptide, putative, expressed	15
		17634789	17638483	LOC_Os08g28840	hydrolase, NUDIX family, domain containing protein, expressed	4
		17639417	17640330	LOC_Os08g28850	expressed protein
		17650554	17653886	LOC_Os08g28870	receptor-like protein kinase 5 precursor, putative, expressed	20
		17663580	17666521	LOC_Os08g28880	patatin, putative, expressed	6
		17672824	17674384	LOC_Os08g28890	protein kinase family protein, putative, expressed	9
		17677910	17678691	LOC_Os08g28900	OsRR8 type-A response regulator, expressed	5
		17699124	17703845	LOC_Os08g28940	OsFBX289 - F-box domain containing protein, expressed	25
		17714143	17714938	LOC_Os08g28950	response regulator receiver domain containing protein, expressed	9
		17720718	17725048	LOC_Os08g28960	expressed protein
		17730432	17732286	LOC_Os08g28970	expressed protein	8
		17730050	17734809	LOC_Os08g28980	exonuclease, putative, expressed	2
		17766008	17770910	LOC_Os08g29020	wall-associated kinase-like 2, putative, expressed
		17774215	17780231	LOC_Os08g29030	expressed protein
		17781281	17783026	LOC_Os08g29040	protein kinase domain containing protein, expressed
		17814498	17817628	LOC_Os08g29100	SAM domain family protein, expressed	2
		17818434	17820520	LOC_Os08g29110	thioredoxin, putative, expressed	5
		17822367	17838135	LOC_Os08g29124	expressed protein	37
		17844189	17850916	LOC_Os08g29150	phospholipid-transporting ATPase, putative, expressed	3
		17851904	17857725	LOC_Os08g29160	5-AMP-activated protein kinase beta-1 subunit-related, putative, expressed	1
		17855514	17857688	LOC_Os08g29170	dehydrogenase, putative, expressed	3
		17896926	17897479	LOC_Os08g29190	expressed protein
		17904215	17906771	LOC_Os08g29200	BURP domain containing protein, expressed	11
		17911780	17912235	LOC_Os08g29220	expressed protein
		17984449	17985864	LOC_Os08g29310	expressed protein
		17988596	17988946	LOC_Os08g29320	expressed protein
		17995699	17997619	LOC_Os08g29340	ligA, putative, expressed
		18026168	18026951	LOC_Os08g29390	expressed protein	5
		18027778	18031385	LOC_Os08g29400	OsFBX290 - F-box domain containing protein, expressed	12
		18054533	18054976	LOC_Os08g29450	expressed protein
		18087564	18092007	LOC_Os08g29500	histone-like transcription factor and archaeal histone, putative, expressed	5
		18093402	18095760	LOC_Os08g29510	expressed protein	10
		18098755	18102913	LOC_Os08g29520	cytochrome b561, putative, expressed	6
		18103261	18108360	LOC_Os08g29530	double-stranded RNA binding motif containing protein, expressed	2
		18128534	18133057	LOC_Os08g29570	pleiotropic drug resistance protein 3, putative, expressed	8
		18142277	18143184	LOC_Os08g29580	expressed protein
		18156707	18160981	LOC_Os08g29590	zinc finger, C3HC4 type family protein, expressed	2
		18161058	18161614	LOC_Os08g29600	seed maturation protein PM41, putative, expressed	1
		18165472	18166848	LOC_Os08g29610	expressed protein
		18168729	18172239	LOC_Os08g29615	expressed protein	3
		18184603	18185478	LOC_Os08g29640	expressed protein
		18189406	18195742	LOC_Os08g29650	RNA recognition motif containing protein, expressed	5
		18220041	18222408	LOC_Os08g29660	WRKY69, expressed	6
		18220644	18224014	LOC_Os08g29669	cytochrome b5-like Heme/Steroid binding domain containing protein, expressed
		18224655	18224912	LOC_Os08g29680	expressed protein
		18243582	18249526	LOC_Os08g29710	galactosyltransferase family protein, putative, expressed	3
		18251997	18257511	LOC_Os08g29720	mitochondrial carrier protein, putative, expressed	3
		18265647	18269554	LOC_Os08g29730	intracellular protein transport protein USO1-related, putative, expressed	8
		18271269	18273825	LOC_Os08g29740	expressed protein
		18283029	18284018	LOC_Os08g29750	expressed protein
qBLS9.1	9	5863941	5865175	LOC_Os09g10740	mitochondrial import inner membrane translocase subunit Tim17, putative, expressed	3
		5866442	5870676	LOC_Os09g10750	rhodanese-like, putative, expressed	4
		5870961	5873202	LOC_Os09g10760	RNA recognition motif containing protein, putative, expressed	2
		5874972	5883020	LOC_Os09g10770	OsTOP6B - Topoisomerase 6 subunit B, expressed	3
		5883560	5884196	LOC_Os09g10780	expressed protein
		5896338	5897113	LOC_Os09g10800	expressed protein
		5900633	5905440	LOC_Os09g10820	oxidoreductase domain protein, putative, expressed	6
		5918077	5929775	LOC_Os09g10840	transcription factor, putative, expressed	8
		5935331	5940418	LOC_Os09g10850	meiotic coiled-coil protein 7, putative, expressed	1
		5943545	5943847	LOC_Os09g10860	expressed protein
		5950962	5951439	LOC_Os09g10865	expressed protein
		5961154	5966211	LOC_Os09g10880	expressed protein
		5991120	5996533	LOC_Os09g10910	fiber protein Fb34, putative, expressed	2
		6016446	6020410	LOC_Os09g10930	gamma response I protein, putative, expressed	10
		6021898	6025706	LOC_Os09g10940	ras-related protein, putative, expressed	1
		6031213	6035259	LOC_Os09g10950	expressed protein	15
		6037880	6049276	LOC_Os09g10960	SWP, putative, expressed	21
		6059397	6059716	LOC_Os09g10970	expressed protein
		6061400	6066866	LOC_Os09g10980	ZOS9-02 - C2H2 zinc finger protein, expressed	6
		6084183	6084690	LOC_Os09g11000	expressed protein
		6093906	6095176	LOC_Os09g11005	expressed protein	1
		6117013	6123691	LOC_Os09g11020	NBS-LRR disease resistance protein, putative, expressed
		6138083	6138478	LOC_Os09g11050	expressed protein
		6138083	6138478	LOC_Os09g11050	expressed protein
		6152732	6153127	LOC_Os09g11090	expressed protein
		6165470	6166262	LOC_Os09g11120	expressed protein
		6171119	6174633	LOC_Os09g11140	expressed protein
		6184849	6186368	LOC_Os09g11160	expressed protein
qBLS11.1	11	7215351	7216869	LOC_Os11g12760	O-methyltransferase, putative, expressed
		7244091	7244585	LOC_Os11g12790	VQ domain containing protein, putative, expressed
		7250435	7254534	LOC_Os11g12800	glycerophosphoryl diester phosphodiesterase family protein, putative, expressed	2
		7255766	7263164	LOC_Os11g12810	sucrose-phosphate synthase, putative, expressed	17
		7331837	7332541	LOC_Os11g13390	expressed protein	4
		7335621	7335851	LOC_Os11g13400	expressed protein
		7342091	7345984	LOC_Os11g13410	mla1, putative, expressed	9
		7346265	7348297	LOC_Os11g13420	RNA binding protein, putative, expressed
		7356166	7359604	LOC_Os11g13430	RGH1A, putative, expressed	60
		7365098	7367861	LOC_Os11g13440	RGH1A, putative, expressed	32
		7391747	7395374	LOC_Os11g13490	expressed protein
		7397687	7400245	LOC_Os11g13500	expressed protein
		7404844	7408213	LOC_Os11g13510	stripe rust resistance protein Yr10, putative, expressed
		7410220	7413237	LOC_Os11g13520	expressed protein
		7419636	7421009	LOC_Os11g13530	serpin domain containing protein, putative, expressed	17
		7428084	7429611	LOC_Os11g13540	serpin domain containing protein, putative, expressed	22
		7432347	7432835	LOC_Os11g13550	expressed protein
		7434637	7435436	LOC_Os11g13560	serpin domain containing protein, putative, expressed	3
		7437635	7439156	LOC_Os11g13570	gibberellin receptor GID1L2, putative, expressed	7
		7442031	7442258	LOC_Os11g13580	expressed protein

## Sheet: Sheet2
LOC_Os01g20720
LOC_Os02g30150
LOC_Os05g12570
LOC_Os08g28540
LOC_Os08g28570
LOC_Os08g28600
LOC_Os09g11020
LOC_Os11g13410
LOC_Os11g13430
LOC_Os11g13440
LOC_Os11g13510
LOC_Os01g02250
LOC_Os01g02280
LOC_Os01g05600
LOC_Os01g05620
LOC_Os01g15580
LOC_Os01g16370
LOC_Os01g16390
LOC_Os01g16400
LOC_Os01g17130
LOC_Os01g21240
LOC_Os01g23380
LOC_Os01g24820
LOC_Os01g25630
LOC_Os01g25720.2
LOC_Os01g25740
LOC_Os01g25760
LOC_Os01g25810
LOC_Os01g33684
LOC_Os01g33810
LOC_Os01g35254
LOC_Os01g36640
LOC_Os01g41890
LOC_Os01g42330
LOC_Os01g57270
LOC_Os01g57280
LOC_Os01g57310.2
LOC_Os01g57340
LOC_Os01g57870
LOC_Os01g58530
LOC_Os01g70080
LOC_Os01g71114
LOC_Os01g72390
LOC_Os01g72680
LOC_Os02g02640
LOC_Os02g02670
LOC_Os02g04530
LOC_Os02g09790
LOC_Os02g16060
LOC_Os02g16270
LOC_Os02g16330
LOC_Os02g17304
LOC_Os02g18000
LOC_Os02g18070
LOC_Os02g18080
LOC_Os02g18140
LOC_Os02g18510
LOC_Os02g19750
LOC_Os02g19890
LOC_Os02g20210
LOC_Os02g20460
LOC_Os02g25900
LOC_Os02g27500
LOC_Os02g35210
LOC_Os03g10900
LOC_Os03g20840
LOC_Os03g26260
LOC_Os03g30910
LOC_Os03g36920
LOC_Os03g37720
LOC_Os03g38250
LOC_Os03g38330
LOC_Os03g40194
LOC_Os03g46550
LOC_Os03g48320
LOC_Os03g48370
LOC_Os03g50150
LOC_Os03g63150.2
LOC_Os03g63200
LOC_Os03g63240
LOC_Os04g02030
LOC_Os04g02110
LOC_Os04g02450
LOC_Os04g02860
LOC_Os04g11430
LOC_Os04g14220.2
LOC_Os04g21890
LOC_Os04g22090
LOC_Os04g24700
LOC_Os04g25900
LOC_Os04g30530
LOC_Os04g30610
LOC_Os04g30660
LOC_Os04g30690
LOC_Os04g30930
LOC_Os04g39460
LOC_Os04g41370
LOC_Os04g43340
LOC_Os04g43440
LOC_Os04g46300
LOC_Os04g52970
LOC_Os04g53030
LOC_Os04g53040
LOC_Os04g53050
LOC_Os04g53120
LOC_Os04g53160
LOC_Os04g53496
LOC_Os05g12770
LOC_Os05g15040
LOC_Os05g16180
LOC_Os05g16200
LOC_Os05g23990
LOC_Os05g30220
LOC_Os05g31530
LOC_Os05g31550
LOC_Os05g31570
LOC_Os05g34220
LOC_Os05g34230
LOC_Os05g40150
LOC_Os05g40160
LOC_Os05g41290
LOC_Os05g41310
LOC_Os05g50780
LOC_Os06g03500
LOC_Os06g05359
LOC_Os06g06380
LOC_Os06g06390
LOC_Os06g06400
LOC_Os06g06850
LOC_Os06g06860
LOC_Os06g15750
LOC_Os06g16790
LOC_Os06g17880
LOC_Os06g17900
LOC_Os06g17920
LOC_Os06g17930
LOC_Os06g17950
LOC_Os06g20050
LOC_Os06g22460
LOC_Os06g30430
LOC_Os06g33360
LOC_Os06g41480
LOC_Os06g41640
LOC_Os06g41660
LOC_Os06g41670
LOC_Os06g41690
LOC_Os06g45690
LOC_Os06g47800
LOC_Os06g48520
LOC_Os06g49380.5
LOC_Os06g49390
LOC_Os07g04900
LOC_Os07g08890
LOC_Os07g09900
LOC_Os07g17220
LOC_Os07g17230
LOC_Os07g17250
LOC_Os07g19320
LOC_Os07g26430
LOC_Os07g26730
LOC_Os07g27370
LOC_Os07g29810
LOC_Os07g29820
LOC_Os07g31800
LOC_Os07g33690
LOC_Os07g33720
LOC_Os07g33730
LOC_Os07g33740
LOC_Os07g40810
LOC_Os08g01580
LOC_Os08g05440
LOC_Os08g05800
LOC_Os08g07330.2
LOC_Os08g07340
LOC_Os08g07380
LOC_Os08g07774
LOC_Os08g07890
LOC_Os08g07930
LOC_Os08g07940
LOC_Os08g07950
LOC_Os08g09110
LOC_Os08g09430
LOC_Os08g10260
LOC_Os08g10430
LOC_Os08g10440
LOC_Os08g12740.2
LOC_Os08g12740.2
LOC_Os08g13800
LOC_Os08g14830
LOC_Os08g15880
LOC_Os08g16070
LOC_Os08g16120
LOC_Os08g16460
LOC_Os08g19694
LOC_Os08g19980
LOC_Os08g20000
LOC_Os08g24380
LOC_Os08g28460
LOC_Os08g29809
LOC_Os08g29854
LOC_Os08g30634
LOC_Os08g31780
LOC_Os08g31800
LOC_Os08g32880
LOC_Os08g32890
LOC_Os08g42670.2
LOC_Os08g42700
LOC_Os08g42710
LOC_Os08g42930
LOC_Os08g43000
LOC_Os08g43010
LOC_Os08g43050
LOC_Os09g07580
LOC_Os09g09490
LOC_Os09g09750
LOC_Os09g10054
LOC_Os09g13820
LOC_Os09g14010
LOC_Os09g14060
LOC_Os09g14100
LOC_Os09g14410
LOC_Os09g14450
LOC_Os09g14490
LOC_Os09g15850
LOC_Os09g16000
LOC_Os09g19280
LOC_Os09g20020
LOC_Os09g20030
LOC_Os09g20040
LOC_Os09g30220
LOC_Os09g34150
LOC_Os09g34160
LOC_Os10g03570
LOC_Os10g04060
LOC_Os10g04090
LOC_Os10g04110
LOC_Os10g04120
LOC_Os10g04180
LOC_Os10g04290
LOC_Os10g04674.2
LOC_Os10g07400.2
LOC_Os10g07400.2
LOC_Os10g07534
LOC_Os10g07574
LOC_Os10g07978.2
LOC_Os10g07978.2
LOC_Os10g10360.3
LOC_Os10g17690
LOC_Os10g17724
LOC_Os10g21400
LOC_Os10g22484
LOC_Os10g25487
LOC_Os10g33440.2
LOC_Os10g36270
LOC_Os10g41900
LOC_Os11g03650
LOC_Os11g10550
LOC_Os11g10570
LOC_Os11g10610
LOC_Os11g10770
LOC_Os11g11580
LOC_Os11g11770
LOC_Os11g11810
LOC_Os11g11920
LOC_Os11g11940
LOC_Os11g11950
LOC_Os11g11960
LOC_Os11g11990
LOC_Os11g12000
LOC_Os11g12040
LOC_Os11g12050.2
LOC_Os11g12240
LOC_Os11g12320
LOC_Os11g12330
LOC_Os11g12340.2
LOC_Os11g13940
LOC_Os11g14380
LOC_Os11g15190
LOC_Os11g15500
LOC_Os11g15700
LOC_Os11g16470.2
LOC_Os11g16530.2
LOC_Os11g16530.2
LOC_Os11g17014
LOC_Os11g17330
LOC_Os11g24170
LOC_Os11g27430
LOC_Os11g27440
LOC_Os11g28950
LOC_Os11g29000
LOC_Os11g29014
LOC_Os11g29050
LOC_Os11g29090
LOC_Os11g29110
LOC_Os11g29520
LOC_Os11g29920
LOC_Os11g29970
LOC_Os11g29980
LOC_Os11g29990
LOC_Os11g30060
LOC_Os11g30110
LOC_Os11g30210
LOC_Os11g32170
LOC_Os11g32210
LOC_Os11g34880
LOC_Os11g34920
LOC_Os11g34970
LOC_Os11g35210
LOC_Os11g35580
LOC_Os11g37740
LOC_Os11g37759
LOC_Os11g37774
LOC_Os11g37780
LOC_Os11g37850
LOC_Os11g37860
LOC_Os11g37870
LOC_Os11g37880
LOC_Os11g39160
LOC_Os11g39310
LOC_Os11g39320
LOC_Os11g40780
LOC_Os11g41170
LOC_Os11g41540.2
LOC_Os11g42040
LOC_Os11g42070
LOC_Os11g42090
LOC_Os11g43700
LOC_Os11g44580
LOC_Os11g44960
LOC_Os11g44970
LOC_Os11g44990
LOC_Os11g45050
LOC_Os11g45060
LOC_Os11g45090
LOC_Os11g45130
LOC_Os11g45160
LOC_Os11g45180
LOC_Os11g45190
LOC_Os11g45330
LOC_Os11g45620
LOC_Os11g45750.2
LOC_Os11g45840
LOC_Os11g45924
LOC_Os11g45930
LOC_Os11g45970
LOC_Os11g45980
LOC_Os11g46070
LOC_Os11g46080
LOC_Os11g46140
LOC_Os11g46200
LOC_Os11g46210
LOC_Os11g47447
LOC_Os11g47780
LOC_Os12g03080
LOC_Os12g03750
LOC_Os12g06920
LOC_Os12g09240
LOC_Os12g09710
LOC_Os12g09739
LOC_Os12g10180
LOC_Os12g10330
LOC_Os12g10340
LOC_Os12g10360
LOC_Os12g10390
LOC_Os12g10410
LOC_Os12g10460
LOC_Os12g10710
LOC_Os12g13550
LOC_Os12g14330
LOC_Os12g17090
LOC_Os12g17090
LOC_Os12g17340
LOC_Os12g17410
LOC_Os12g17420
LOC_Os12g17480
LOC_Os12g17490
LOC_Os12g18360
LOC_Os12g28040
LOC_Os12g28070
LOC_Os12g28100
LOC_Os12g28250
LOC_Os12g29280
LOC_Os12g29290
LOC_Os12g29710
LOC_Os12g30070
LOC_Os12g30080
LOC_Os12g30590
LOC_Os12g30720
LOC_Os12g30760
LOC_Os12g31160
LOC_Os12g31200
LOC_Os12g31620
LOC_Os12g32590
LOC_Os12g32660
LOC_Os12g32670
LOC_Os12g32680
LOC_Os12g32710
LOC_Os12g33160
LOC_Os12g36690
LOC_Os12g36720
LOC_Os12g36730
LOC_Os12g37270
LOC_Os12g37740
LOC_Os12g37760
LOC_Os12g37770
