# Supplementary material for: Genome-Wide Association Analysis Identifies Resistance Loci for Bacterial Leaf Streak Resistance in Rice (Oryza sativa L.)
Source: Plants (Basel). 2020 Nov 29;9(12):1673. doi: 10.3390/plants9121673 (PMC7761455; doi:10.3390/plants9121673)
Supplement: Supplementary file 1 [file plants-09-01673-s001.zip › Supplementary/Table S10 - Combinantion haplotype analysis.xlsx]

## Sheet: Sheet1
Table S10. Combination haplotype analysis of qBLS5.1 and qBLS2.3
Combination of QTL	Xoc isolates
	1NY2-2	2NY2-2	3BR7-7	SP7-5	SP8-1
qBLS5.1	4.08 b	4.25 b	2.10 a	2.47 a	3.94 a
qBLS2.3	4.00 b	3.68 b	1.82 a	3.88 a	3.22 a
qBLS2.3 and qBLS5.1	1.48 a	1.00 a	1.04 a	1.00 a	1.39 a
no QTL	8.24 c	8.06 c	7.72 b	7.75 b	8.26 b
