# Supplementary material for: Genome-Wide Association Analysis Identifies Resistance Loci for Bacterial Leaf Streak Resistance in Rice (Oryza sativa L.)
Source: Plants (Basel). 2020 Nov 29;9(12):1673. doi: 10.3390/plants9121673 (PMC7761455; doi:10.3390/plants9121673)
Supplement: Supplementary file 1 [file plants-09-01673-s001.zip › Supplementary/Table S8-assocation test for haplotypes on qBLS2.3.xlsx]

## Sheet: Sheet2
Table S8 Statistical test for the association between haplotypes on qBLS2.3 and BLS disease scores
	Haplotype	1NY2-2	2NY2-2	3BR7-7	SP7-5	SP8-1	all 5 Xoc
Block I	Hap I	8.14 ± 1.34a	7.98 ± 1.36a	7.59 ± 1.96a	7.64 ± 1.99a	8.15 ± 1.42a	7.91 ± 1.44a
	Hap II	5.42 ± 3.26b	4.85 ± 3.24b	3.81 ± 3.28b	4.30 ± 3.20b	5.18 ± 3.35b	4.71 ± 3.14b
	CV %	18.73	19.38	27.7	27.73	19.67	20.26
	P-value	0	0	0	0	0	0
	LSD 0.01	1.1541	1.1671	1.5765	1.5952	1.2121	1.177
Block II	Hap I	8.06 ± 1.44a	7.91 ± 1.48a	7.56 ± 1.97a	7.49 ± 2.13a	8.09 ± 1.51a	7.82 ± 1.52a
	Hap II	8.63 ± 0.79a	8.20 ± 1.02a	7.76 ± 1.66a	8.25 ± 1.27a	8.35 ± 0.79a	8.24 ± 0.89a
	Hap III	7.38 ± 2.51a	6.86 ± 2.34a	6.00 ± 3.02a	6.71 ± 2.52a	7.41 ± 2.29a	6.87 ± 2.36a
	Hap IV	3.15 ± 1.56b	2.79 ± 1.99b	1.57 ±0.92b	2.92 ± 2.74b	2.62 ± 2.39b	2.61 ± 1.67b
	CV %	18.54	19.59	27.22	28.5	19.4	20.05
	P-value	0	0	0	0	0	0
	LSD 0.01	2.1143	2.1769	2.867	3.0277	2.2098	2.2096
Block III	Hap I	8.06 ± 1.44a	7.92 ± 1.47a	7.57 ± 1.96a	7.52 ± 2.11a	8.11 ± 1.49a	7.84 ± 1.51a
	Hap II	8.63 ± 0.79a	8.20 ± 1.02a	7.76 ± 1.66a	8.25 ± 1.27a	8.35 ± 0.79a	8.24 ± 0.89a
	Hap III	7.50 ± 2.44a	7.03 ± 2.32a	6.22 ± 3.00a	6.89 ± 2.50a	7.53 ± 2.24a	7.04 ± 2.34a
	Hap IV	2.92 ± 1.54b	2.53 ± 1.94b	1.49 ± 0.87b	2.65 ± 2.60b	2.43 ± 2.23b	2.40 ± 1.61b
	CV %	18.52	19.47	27.03	28.26	19.23	19.92
	P-value	0	0	0	0	0	0
	LSD 0.01	2.0013	2.0518	2.6995	2.8498	2.0743	2.0785
