# Supplementary material for: Genome-Wide Association Analysis Identifies Resistance Loci for Bacterial Leaf Streak Resistance in Rice (Oryza sativa L.)
Source: Plants (Basel). 2020 Nov 29;9(12):1673. doi: 10.3390/plants9121673 (PMC7761455; doi:10.3390/plants9121673)
Supplement: Supplementary file 1 [file plants-09-01673-s001.zip › Supplementary/Table S3-BLS scores.xlsx]

## Sheet: Sheet2
Table S3 BLS disease scores of five Xoc isoalated in rice germplasm
Code	Accessions		1NY2-2		2NY2-2		3BR7-7		SP7-5		SP8-1		All isolates
		xa5	Mean	SD	Mean	SD	Mean	SD	Mean	SD	Mean	SD	Mean	SD
W00126	1188		7.5	1.5	8.7	0.8	8	1.1	8.4	1	9	0	8.32	0.589067
W00116	1094-61		8.8	0.6	8.3	1.4	8.3	1	8	1.4	8.3	1	8.34	0.288097
W00174	716 54R		9	0	9	0	6.8	1.7	8.5	0.9	8.7	0.8	8.4	0.919239
W00175	Abhaya		8.8	0.6	8.3	1	7.7	1.4	7.7	1.3	9	0	8.3	0.604152
W00300	Ayutthaya 1		9	0	9	0	8.8	0.7	9	0	9	0	8.96	0.0894427
W00117	BA7		9	0	8.2	1	8.3	1	7.4	1.2	7.7	1	8.12	0.614003
W00260	Bak Muay		8.6	0.8	7.5	1.3	4.7	1.8	8.3	1	8.6	0.8	7.54	1.65015
W00061	BENARA		9	0	9	0	8.8	0.6	9	0	9	0	8.96	0.0894427
W00098	Beu Chaw Mee		7.9	1.8	7.7	1.8	8.3	1	7.7	1.7	8.1	1.4	7.94	0.260768
W00119	BRJ1-13-B-55		8.7	0.8	8.2	1.6	9	0	8.6	0.8	9	0	8.7	0.331662
W00250	Chai Nat 2		5.4	0.9	5.3	1.7	8	1.1	3.7	1.8	5.2	1.6	5.52	1.55145
W00077	Chaw Lung 97		9	0	8.7	0.8	8.8	0.6	9	0	9	0	8.9	0.141421
W00157	Chaw Magawk		9	0	9	0	9	0	9	0	9	0	9	0
W00067	CHEMPAN		9	0	7.5	0.9	7	1.6	8.1	1	8.8	0.6	8.08	0.846759
W00340	Chiang Dao		8.6	1.3	6.8	1.9	7.2	1.8	7.9	1.5	8.3	1	7.76	0.750333
W00204	Chiang Pattalung		9	0	7.9	1.1	8.8	0.6	8.8	0.6	9	0	8.7	0.458258
W00251	Chum Phae 60		8.8	0.6	8.5	0.9	8	1.3	8.5	0.9	8.5	0.9	8.46	0.288097
W00331	CNT1-Qbph6,12(fromAB)		9	0	9	0	7.3	1.7	6.5	1.2	8.8	0.6	8.12	1.15195
W00332	CNTBR82040-259-1-1-1		8.2	1	3.8	1	4.3	2.1	3.4	0.8	5.2	1	4.98	1.92146
W00103	CNTLR82006-KSR-2-7		9	0	8.8	0.6	8.5	0.9	7.2	1.1	8.6	0.8	8.42	0.70852
W00316	Daeng Nah		8.5	0.9	9	0	8.5	0.9	9	0	8.8	0.6	8.76	0.250998
W00315	Daw Dawk Mai		9	0	9	0	8.5	0.9	8.7	0.8	9	0	8.84	0.230217
W00354	Daw Khao GS.12155		8.1	1	5.8	1	3.2	1.7	7	1.7	7.5	1.4	6.32	1.9383
W00253	Daw Khao GS.5584		8.4	1	6.7	1.7	6.7	1.4	7.8	1.3	8.6	0.8	7.64	0.907193
W00140	Daw Sahm Deuan		6.5	1.5	7.9	1.6	5.7	2.1	8	1.4	8.8	0.6	7.38	1.2518
W00314	Dawk Khah		9	0	NA	NA	9	0	9	0	NA	NA	9	0
W00252	Dawk Pa-yawm GS.23856		3	0	1.4	0.9	1.3	0.7	1	0	1	0	1.54	0.835464
W00179	DH212		9	0	9	0	8.8	0.7	9	0	9	0	8.96	0.0894427
W00120	Dharia	xa5	1.5	0.9	1	0	1	0	1	0	1.3	0.8	1.16	0.230217
W00254	Di Si		8.3	1	8.7	0.8	8.6	0.9	8.7	0.8	8.7	0.8	8.6	0.173205
W00170	Dular (GS.20018)	xa5	1	0	1	0	1	0	1	0	1.7	1	1.14	0.31305
W00180	DV85	xa5	1	0	1.3	0.8	1	0	1	0	1.5	0.9	1.16	0.230217
W00121	FL496		9	0	8.8	0.6	8.4	1	9	0	9	0	8.84	0.260768
W00181	FL530		9	0	9	0	8.5	0.9	8.8	0.6	9	0	8.86	0.219089
W00122	FR13A		4.5	1.3	4.8	1	1.2	0.6	6.3	1.8	8.2	1	5	2.58167
W00341	Gaen Jan		8.3	1	8.8	0.7	8.6	0.8	8.8	0.6	8.8	0.6	8.66	0.219089
W00199	Gao Rueng 88		9	0	8.3	1	9	0	9	0	8.8	0.6	8.82	0.303315
W00235	Gon Gaew (GS.1698)		8.2	1	8.8	0.6	8.3	1.3	8.5	0.9	8.3	1	8.42	0.238747
W00346	Gon Gaew (GS.6158)		8.6	0.8	9	0	7.8	1	8.8	0.6	8.8	0.6	8.6	0.469042
W00236	Goo Meuang Luang		8.8	0.6	8.7	0.8	8.8	0.6	9	0	9	0	8.86	0.134164
W00082	Gra Duk Ngoo		9	0	9	0	8.6	0.8	9	0	9	0	8.92	0.178885
W00299	Hah Ruang Bow		9	0	9	0	9	0	9	0	9	0	9	0
W00307	Hahng Nahk		8.5	0.9	8.5	0.9	7.7	1	8.5	0.9	8.8	0.6	8.4	0.412311
W00163	Hahng Nahk		9	0	8.3	1	9	0	8.8	0.6	9	0	8.82	0.303315
W00298	Hahng Yi 71		5.5	1.3	7.7	1.6	8.6	0.8	9	0	8.5	0.9	7.86	1.40107
W00297	Han Trah 60		9	0	9	0	8.8	0.7	9	0	9	0	8.96	0.0894427
W00101	Hawm Cholasit		9	0	9	0	8.8	0.7	8.8	0.6	9	0	8.92	0.109545
W00351	Hawm Daeng Noi		9	0	9	0	9	0	9	0	8.8	0.6	8.96	0.0894427
W00293	Hawm Dong		9	0	8.5	0.9	8.5	0.9	8.8	0.6	9	0	8.76	0.250998
W00292	Hawm Jan(GS.3008)		8.6	0.8	8.8	0.6	9	0	9	0	8.8	0.6	8.84	0.167332
W00296	Hawm Lao		8.5	0.9	8.8	0.6	9	0	1	0	9	0	7.26	3.50542
W00325	Hawm Nahng Naun		8	1.1	8.2	1	4.8	0.7	5.5	1.2	6.3	1.3	6.56	1.50433
W00294	Hawm Nai Pon		7.7	1	8.8	0.6	9	0	8.8	0.6	8	1	8.46	0.572713
W00356	Hawm Pamah (GS.19843)		9	0	9	0	8.3	1.3	9	0	9	0	8.86	0.31305
W00295	Hawm Pamah (GS.5333)		8.5	1.3	9	0	8.6	0.8	8.8	0.6	8.5	0.9	8.68	0.216795
W00145	Hawm Phoo Khiew		8.6	0.9	8.7	0.8	9	0	9	0	8.8	0.6	8.82	0.178885
W00146	Hawm Suphan		6.4	1.6	7.2	1.6	5.7	1.8	6.5	1.7	5.5	2.2	6.26	0.680441
W00172	Hawm Sutabut		8.7	0.8	9	0	9	0	8.1	1.1	8.6	0.9	8.68	0.370135
W00324	Hawm Tawng		7.5	0.9	8.2	1	7.9	1	3.7	1	7.5	1.5	6.96	1.84608
W00092	Improved Sinthulette-SalTol		9	0	9	0	8.8	0.7	9	0	9	0	8.96	0.0894427
W00352	I-pid		9	0	8.8	0.6	8.8	0.6	9	0	9	0	8.92	0.109545
W00184	IR29		9	0	9	0	7.3	1.5	8.7	0.8	8.6	0.8	8.52	0.704982
W00336	IR4563-52-1-3-6	xa5	3.5	0.9	1.8	1	1	0	1.5	0.9	1.8	1	1.92	0.941807
W00186	IR53936		8.7	0.8	5.5	0.9	3	0	3	2	5.7	1.8	5.18	2.35945
W00090	IR58		9	0	8.5	0.9	2.7	2.2	6.8	1.1	8.8	0.6	7.16	2.64064
W00072	IR60		9	0	7.8	1	7.8	1	8.3	1	9	0	8.38	0.601664
W00188	IR62266	xa5	3.8	1	3.2	1	1	0	2.1	1	2.6	1.2	2.54	1.07145
W00127	IR64		3.2	0.6	2.5	1.3	1	0	1.2	0.6	2.7	1.4	2.12	0.967988
W00128	IR72		8.8	0.6	8.7	0.8	7.6	1.6	9	0	9	0	8.62	0.584808
W00189	IWS10		4.5	1.6	5	1	4.2	2.5	7.2	0.6	2	1	4.58	1.86065
W00248	Jampah Chin		6.6	1.5	9	0	8.8	0.6	8.6	0.8	8.8	0.6	8.36	0.993982
W00139	Jampah Sawn		9	0	8.8	0.6	8.8	0.6	8.7	0.8	8.8	0.6	8.82	0.109545
W00171	Jao Hawm Nin		9	0	9	0	9	0	9	0	9	0	9	0
W00312	Jao Khao		8.8	0.6	8.7	0.8	8.5	1.3	9	0	9	0	8.8	0.212132
W00190	Jasmine IR57514 (BC4F7)		8.8	0.6	8.5	0.9	8.3	1	5	0	7.8	1	7.68	1.54175
W00106	JHN09962		7.8	1.3	5	0	3.8	1.4	6.2	2	8	1	6.16	1.80222
W00311	Jud Mawn		9	0	8.3	1	8.8	0.6	8.8	0.6	9	0	8.78	0.286356
W00154	Kalubala Vee	xa5	1.9	1	1	0	1	0	1	0	1.2	0.6	1.22	0.389872
W00039	KDML105 UBN		9	0	8.8	0.6	8.8	0.6	9	0	9	0	8.92	0.109545
W00222	Khai Mod Rin 3		9	0	9	0	9	0	8.8	0.6	8.8	0.6	8.92	0.109545
W00239	Khao Ngaw Chahng		5.9	1	6.5	1.9	8	1.4	5	0.9	8.8	0.7	6.84	1.54693
W00155	Khao Ahgaht		6.2	1	7.4	2	2.8	1.5	7	0	8.8	0.6	6.44	2.24232
W00242	Khao Bahn Nah 432		5.8	2.5	6.2	1	1.7	1	1	0	5.2	1.4	3.98	2.43967
W00084	Khao Bahn Pong 132		8.5	0.9	7.5	1.2	4.3	1.8	8.1	1	8.8	0.6	7.44	1.82154
W00243	Khao Bun Mah		8.8	0.6	8.5	0.9	8.4	1	9	0	8.6	1.3	8.66	0.240832
W00240	Khao Dawk Mali		9	0	7.8	1	8.3	1	8.3	1.3	8.8	0.6	8.44	0.472229
W00302	Khao Dawk Mali 105		9	0	8.3	1.3	8	1.6	8	1	8.3	1	8.32	0.408656
W00310	Khao Gam		9	0	8.8	0.6	9	0	9	0	9	0	8.96	0.0894427
W00074	Khao Gaw Diaw		8.6	0.8	9	0	9	0	9	0	8.6	0.8	8.84	0.219089
W00347	Khao Glahng		9	0	8.5	0.9	8.8	0.6	9	0	9	0	8.86	0.219089
W00238	Khao Gon Jud		7.4	1.3	8.2	1	6.8	1.1	7.7	1.6	6.3	1.4	7.28	0.746324
W00080	Khao Jao Hawm Klawng Luang 1		7.8	1	6.3	1	6	1.1	5.3	1.4	6.3	1.3	6.34	0.912688
W00063	Khao Jao Hawm Phisanulok 1		9	0	9	0	8.6	1.2	9	0	9	0	8.92	0.178885
W00068	Khao Jao Hawm Supanburi		8.5	0.9	8.2	1	7.5	1.4	7.7	1.3	7.2	1.6	7.82	0.526308
W00059	Khao Nok		8.1	1.5	8.3	1	5	2.1	8.6	1.3	8.3	1	7.66	1.49766
W00244	Khao Pahn Luang		9	0	9	0	9	0	9	0	9	0	9	0
W00138	Khao Pong Krai		8.8	0.6	8.8	0.6	8	1.1	9	0	9	0	8.72	0.414729
W00303	Khao Tah Haeng		9	0	9	0	7.5	1.7	9	0	8.8	0.6	8.66	0.654217
W00241	Khao Tah Haeng 17		9	0	9	0	7.9	1.1	8.8	0.6	8.8	0.7	8.7	0.458258
W00086	Khem Tawng Pattalung		8.8	0.6	7.7	1.3	4.2	2.9	6.8	2.6	8.5	0.9	7.2	1.84797
W00245	Khi Tom Glahng		7	0.9	8.1	1.4	5	2.2	6.6	1.5	6.1	1.1	6.56	1.14149
W00057	Khi Tom Kam Nan		7.4	0.8	8.2	1	7.4	1.7	7	1.2	8.8	0.6	7.76	0.726636
W00246	Khi Tom Phan		8	1.1	8.3	1	7.7	1.3	8	1	8.6	0.8	8.12	0.342053
W00201	Khiaw Leu		9	0	8.8	0.6	7.9	1.4	8.7	0.8	8.8	0.6	8.64	0.427785
W00309	Kon Jud		9	0	9	0	7.6	1.3	8.6	0.8	8.8	0.6	8.6	0.583095
W00156	Koo Meuang		9	0	9	0	9	0	9	0	8.7	0.8	8.94	0.134164
W00205	Leb Nok Pattani		8	1.1	7.4	1.9	8.8	0.6	7.2	1.1	8.8	0.6	8.04	0.753658
W00168	Leuang Chum Phae		9	0	8.8	0.6	9	0	9	0	9	0	8.96	0.0894427
W00169	Leuang Dong		9	0	9	0	8.6	0.8	9	0	9	0	8.92	0.178885
W00219	Leuang Hawm		8.8	0.6	8.8	0.6	8.4	1	8.8	0.6	8.5	0.9	8.66	0.194936
W00216	Leuang Kha-min		9	0	8.7	0.8	8.8	0.6	9	0	8.8	0.6	8.86	0.134164
W00327	Leuang Kwai Lah		9	0	9	0	8.7	0.8	9	0	9	0	8.94	0.134164
W00328	Leuang Ngahm		9	0	8.5	0.9	8.2	1	9	0	8	1	8.54	0.45607
W00218	Leuang Plai Lah		9	0	8.8	0.6	8.8	0.7	9	0	9	0	8.92	0.109545
W00217	Leuang Pratew 123		9	0	8.7	0.8	8.8	0.6	8.8	0.6	8.8	0.6	8.82	0.109545
W00214	Leuang Yai		8.8	0.6	8.7	0.8	8.8	0.6	8.5	0.9	9	0	8.76	0.181659
W00215	Leuang Yai 148		9	0	9	0	7.5	1.6	8.5	0.9	8.7	0.8	8.54	0.61887
W00282	Look Daeng Pattani		9	0	9	0	9	0	8.8	0.6	9	0	8.96	0.0894427
W00281	Look Leuang		8.5	0.9	8.5	0.9	8.3	1	7.9	1.4	8.6	0.8	8.36	0.279285
W00166	Low Taek		8	1	8.5	0.9	8.5	0.9	9	0	8.3	1	8.46	0.364692
W00290	Luang Pratan		8.2	1	8.7	0.8	8.6	0.8	8.5	0.9	8.5	0.9	8.5	0.187083
W00329	Lueang Tawng		9	0	9	0	8.8	0.6	9	0	9	0	8.96	0.0894427
W00342	Mae Lahd		8.6	0.8	8.7	0.8	8.1	1.1	9	0	8.8	0.6	8.64	0.336155
W00279	Mah Bang		8.7	0.8	8.2	1	7.8	1.6	9	0	8.8	0.6	8.5	0.489898
W00289	Mahk Nam		8.7	0.8	8.2	1	1.7	1	8.2	1	7.3	1.2	6.82	2.90637
W00277	Mali Daeng		9	0	9	0	9	0	9	0	9	0	9	0
W00278	Mali Gomen		9	0	7.3	1.2	8.5	0.9	8.8	0.6	8.6	0.8	8.44	0.665582
W00060	Man Ped 215-33-65		8.4	1.5	7.3	1.4	1.3	0.8	5.2	2.5	7.2	1.2	5.88	2.80838
W00078	Mee Kauk		9	0	9	0	9	0	9	0	9	0	9	0
W00164	Meuang Ngah		5.8	1	6.5	1.5	8.1	1.5	4.8	1.1	5.9	1.6	6.22	1.21532
W00192	MNTK 75	xa5	3.8	1.3	4.5	1.3	2.5	1.6	3.7	1.8	5	1.2	3.9	0.946044
W00193	Mudgo		7.8	1.6	6.1	1.6	4.8	2.2	6.5	1.7	7.3	1.5	6.5	1.15974
W00213	Muey Nawng 62 M		6.5	1.5	7.5	1.2	6.1	1.1	6.5	1.2	7.5	1.5	6.82	0.641872
W00055	Nahng Cha Lawng		8.5	0.9	8.5	0.9	5.8	2.3	8.3	1	8.7	0.8	7.96	1.21573
W00141	Nahng Khiew		9	0	9	0	7.4	1.3	9	0	9	0	8.68	0.715542
W00257	Nahng Mon S4		7.6	1	6	1.8	8.3	1	7.3	1.4	8.6	0.8	7.56	1.01637
W00259	Nam Sa-gui 19		9	0	8.8	0.6	7.2	1.8	8.8	0.6	8.8	0.6	8.52	0.742967
W00247	Ngah Chang		9	0	9	0	9	0	9	0	9	0	9	0
W00209	Niaw Dam		8.5	0.9	8.2	1	8.8	0.6	9	0	8.8	0.6	8.66	0.31305
W00153	Niaw Gaen Jan		9	0	9	0	9	0	8.8	0.6	9	0	8.96	0.0894427
W00211	Niaw Hawm (GS.4915)		9	0	8.3	1	8.8	0.6	9	0	9	0	8.82	0.303315
W00301	Niaw Hawm (GS.9194)		9	0	8.2	1.3	8.5	0.9	9	0	8.5	0.9	8.64	0.350714
W00208	Niaw Khiaw Ngoo (GS.7545)		3.4	0.9	2.8	1.3	8.5	1.2	2.1	1.4	3.4	0.8	4.04	2.5501
W00326	Niaw Mali		9	0	8.8	0.6	9	0	9	0	9	0	8.96	0.0894427
W00210	Niaw San-pah Tawng		8	1	8	1.3	7.3	1.4	8.8	0.6	8.2	1	8.06	0.536656
W00134	Niaw Ubon 1		9	0	8	1.3	8.7	0.8	9	0	8.2	1	8.58	0.460435
W00212	Niaw Ubon2		9	0	8.2	1	7	1	8.2	1.3	8.2	1	8.12	0.715542
W00130	No.51-Pijit		6.7	0.8	6	1.3	1.6	1	5.7	1.8	5.7	1	5.14	2.02064
W00194	No.51-PSL		9	0	7.8	1	4.6	1.7	7.8	1	8	1	7.44	1.66373
W00129	Nona Bokra		3.3	0.8	3	0	1.5	1	1.8	1.1	2.5	1	2.42	0.766159
W00273	Pahn Tawng		9	0	8.8	0.6	8.5	0.9	8.2	1.4	9	0	8.7	0.34641
W00271	Pamah Dam		7.8	1	8.7	0.8	8	1.4	7.8	1	7.5	1.2	7.96	0.450555
W00270	Pamah Haek Kuk		7.7	2	8.7	0.8	8.6	0.8	7.8	1.3	8.5	0.9	8.26	0.472229
W00114	Pathum Thani 1		9	0	8.8	0.6	9	0	9	0	9	0	8.96	0.0894427
W00263	Pathum Thani 60		9	0	9	0	9	0	9	0	9	0	9	0
W00096	Phisanulok 80		5.5	0.9	6.8	1.4	6.8	1.6	4.2	1.3	6.2	1	5.9	1.09087
W00143	Phitsanulok 2		6.8	1.1	6	1.9	7.5	1	4	1.8	5.4	1.5	5.94	1.34462
W00274	Phitsanulok 3		9	0	9	0	9	0	9	0	9	0	9	0
W00275	Phitsanulok 60-1		7.4	2	8	1	8.2	1.4	8.3	1	9	0	8.18	0.576194
W00220	Phrae		8.3	1	9	0	8.5	1	8.8	0.6	8.6	0.9	8.64	0.270185
W00305	Phuang Tawng (GS.574)		7.4	1.5	8.2	1	8.5	0.9	8.3	1	8.6	0.8	8.2	0.474342
W00304	Pin Gaew		9	0	9	0	9	0	9	0	9	0	9	0
W00268	Pin Gaew 56		5.2	2.1	8.3	1.3	5.3	1.2	7.8	1.6	8.6	0.8	7.04	1.65922
W00348	Pinkaset 1		6	1.1	7.9	1.4	7.9	1.5	4	1.1	9	0	6.96	1.9756
W00267	Pinkaset 3		8.6	0.8	8.5	0.9	9	0	8.3	1	8.8	0.6	8.64	0.270185
W00062	Pinkaset 4		7.7	1	8.4	1.3	1.6	1	4.8	1.3	7.9	1	6.08	2.8735
W00131	PK1-PY-BLB-2	xa5	4.6	0.9	6.3	2.6	1.2	0.6	1.7	1	4.8	1.8	3.72	2.18105
W00089	Plai Ngahm Prahchinburi		7.7	1.6	9	0	8.8	0.6	8.8	0.6	9	0	8.66	0.545894
W00266	Plawng Aew (GS.17711)		7.7	1	8.2	1	4.8	1.5	6.3	1	8.8	0.6	7.16	1.61028
W00040	Pokkali		9	0	9	0	8.8	0.6	8.7	0.8	9	0	8.9	0.141421
W00264	Prachin Buri1		9	0	6.5	1.2	8.7	0.8	8.5	0.9	9	0	8.34	1.05024
W00265	Prachin Buri2		2.6	0.8	4.5	1.6	1.2	0.6	3	0	5.4	0.8	3.34	1.6456
W00162	Pratahn Bahn Bung		8.2	1	8.8	0.6	8.1	1	8.5	0.9	8.4	1	8.4	0.273861
W00053	PSL85063-9-1-2		8.8	0.6	7.2	1.3	8.3	1	7.7	1	8.5	0.9	8.1	0.644205
W00196	PTB33		9	0	8.5	0.9	7.1	2.7	7.5	1.2	9	0	8.22	0.875785
W00322	Puang Hahng Nahk		8.4	1	9	0	9	0	9	0	8.6	0.9	8.8	0.282843
W00349	Puang Nak		9	0	8.4	1	8.5	0.9	8.7	0.8	9	0	8.72	0.277489
W00321	Puang Soong		9	0	7.2	1.1	7.7	1	7.8	1	8	1	7.94	0.661816
W00052	Puang Tawng		7.7	1.3	8.5	0.9	8	1	7.8	1	8.6	0.8	8.12	0.408656
W00323	Rahk Haeng		8.2	1	9	0	9	0	8.5	0.9	7.4	0.8	8.42	0.664831
W00197	Rathu heenati		5.2	2.7	5.3	1.4	1	0	5.5	1.8	7.4	1.5	4.88	2.34883
W00102	RD-Mae Jo 2		9	0	9	0	8.4	1	9	0	9	0	8.88	0.268328
W00224	RD10		9	0	9	0	3.2	2.4	9	0	9	0	7.84	2.59384
W00225	RD11		7.5	1.3	6.2	1.6	6.5	1.2	6.7	0.8	6.5	1.2	6.68	0.491935
W00343	RD13		9	0	9	0	8.1	1.6	9	0	9	0	8.82	0.402492
W00136	RD14		9	0	7.8	1.3	4.5	2.1	7.2	1.1	8.8	0.6	7.46	1.81052
W00085	RD15		9	0	9	0	8.6	0.8	8.7	0.8	8.2	1	8.7	0.331662
W00099	RD17		8.5	0.9	6.2	2	1	0	2.5	1.8	6.3	1.7	4.9	3.06513
W00226	RD19		5.8	1	7.8	1.8	8.3	1.6	7.2	3.1	9	0	7.62	1.21326
W00113	RD21		3.9	1	3.8	1	1.5	0.9	1.3	0.8	2.6	1.2	2.62	1.2276
W00137	RD23		8.1	1	7.7	1.6	4.4	2.2	5.7	1.8	8.5	0.9	6.88	1.75556
W00227	RD27		4.6	0.8	8.2	1	8.8	0.6	4.5	0.9	8.5	0.9	6.92	2.17417
W00094	RD29		8.8	0.6	7.2	1.3	9	0	7.4	1.2	7.7	1.3	8.02	0.825833
W00228	RD31		8.5	0.9	7.2	1.8	7	1.3	6.8	0.6	6.7	1.2	7.24	0.730068
W00081	RD33		7.3	2.2	8.7	0.8	8.6	1.3	8.7	0.8	8.8	0.6	8.42	0.630079
W00344	RD35		6.3	1	5.8	1.8	4.5	0.9	4.8	0.6	4.5	0.9	5.18	0.8228
W00229	RD37		8.3	1	7.7	1.3	8.8	0.7	5.9	1.4	8.1	1	7.76	1.11265
W00110	RD41		8.7	0.8	7.7	1	7.8	1	7.3	0.8	8	1.1	7.9	0.514782
W00104	RD43		8.3	1	8.5	1.3	7.2	2.1	5.5	1.6	8.5	0.9	7.6	1.29228
W00095	RD49		9	0	8.8	0.6	8.8	0.6	9	0	8.7	0.8	8.86	0.134164
W00231	RD5		9	0	9	0	7.8	1.3	8.7	0.8	9	0	8.7	0.519615
W00069	RD51		9	0	9	0	8.6	0.8	9	0	9	0	8.92	0.178885
W00070	RD57		8.8	0.6	7.5	1.5	7	1.7	8	1	7.7	1	7.8	0.667083
W00232	RD6		7.8	1	7.3	1.7	5.7	2.1	8.8	0.6	7.4	0.8	7.4	1.12027
W00056	RD69		8.8	0.6	8.8	0.6	8.8	0.6	7.4	0.8	8.7	0.8	8.5	0.616441
W00108	RD7		7.2	1.3	7.3	1.4	7.8	1.4	7	1.2	7.8	1	7.42	0.363318
W00233	RD8		8	1.6	8	1	6.7	1.4	8	1	8.8	0.6	7.9	0.754983
W00234	RD9		8.8	0.6	7.7	1.3	2.1	1.9	7.5	1.6	8.6	0.9	6.94	2.76279
W00073	RiceBerry		8.8	0.6	9	0	9	0	9	0	9	0	8.96	0.0894427
W00165	Ruang Diaw		5.5	1.7	6.1	1	8.3	1	6.2	1.3	7.5	1.6	6.72	1.14543
W00285	San Pah-tawng 1		3.4	0.9	3.2	1.3	1	0	1.8	1	3	0	2.48	1.03537
W00283	Sangyod		7.3	1.4	8.7	0.8	9	0	8.8	0.6	8.7	0.8	8.5	0.681909
W00284	Sangyod Phatthalung		8.8	0.7	7.7	1.6	9	0	8.7	0.8	8.8	0.6	8.6	0.514782
W00206	Setthi		3.7	1	3	2.4	5.3	1.7	1.2	0.6	5	1.2	3.64	1.6562
W00350	Si-nuan		6.5	1.3	5.9	1.4	2.1	1	7.5	1.3	5.5	0.9	5.5	2.0445
W00207	Sian On		9	0	9	0	9	0	8.8	0.6	9	0	8.96	0.0894427
W00286	Sin Lek		9	0	8.8	0.6	9	0	9	0	8.8	0.6	8.92	0.109545
W00112	Supanburi 1		9	0	8.3	1	8	1.9	9	0	8.2	1	8.5	0.469042
W00087	Supanburi 3		8.5	0.9	8.7	0.8	3.9	2.5	7.5	1.2	8.8	0.6	7.48	2.06688
W00287	Supanburi 60		8	1.1	6.2	1	9	0	6.7	1.2	7.8	1.5	7.54	1.10815
W00288	Supanburi 90		6	1.1	5.7	1.3	1	0	1.8	1	5	1.5	3.9	2.32809
W00144	Suphan Buri 4		6.1	2	4.8	1.2	1.4	0.8	3.2	1.9	5.2	1.1	4.14	1.85688
W00075	Surin 1		9	0	8	1	1	0	6.7	0.8	8.3	1	6.6	3.2396
W00058	T6-4		8.8	0.7	8.7	0.8	8.6	0.8	8.7	0.8	8.8	0.6	8.72	0.083666
W00071	T6-6		9	0	8.3	1	8.6	0.8	8.8	0.6	8.8	0.6	8.7	0.264575
W00255	Ta Pow Gaew 161		9	0	9	0	9	0	9	0	9	0	9	0
W00159	Ta-pow Lom		9	0	9	0	8.6	0.8	9	0	9	0	8.92	0.178885
W00256	Tab Mei Dam		9	0	9	0	6.8	1.6	9	0	9	0	8.56	0.98387
W00160	Tah Bahn		6.7	1.4	7.7	1	8.8	0.6	6.5	1.2	7.5	1.3	7.44	0.915423
W00318	Tah-khiad		8	1	8.5	0.9	6.5	0.9	8	1	9	0	8	0.935414
W00161	Tawng Rahk Sai		8.8	0.6	8.8	0.6	6	1.7	9	0	9	0	8.32	1.30077
W00339	TDK1_Aroma		9	0	5.5	1.2	3	1.3	4.7	0.8	8.2	1	6.08	2.48737
W00198	TDK1_Sub1		8.7	0.8	6.8	1.6	3.4	1.5	8.3	1.6	7.5	1.7	6.94	2.11021
W00093	Thanyasirin		8.6	0.9	5.5	1	8.7	0.8	7	1.6	8	1.4	7.56	1.33529
W00317	Tom Meuang Luang		9	0	8.7	0.8	7.9	1.1	8.8	0.6	9	0	8.68	0.454973
W00280	Yi Tae Sah Ming		8.8	0.6	8.8	0.6	8.8	0.7	8.7	0.8	9	0	8.82	0.109545
